# Supplementary material for: Multi-Omics and Machine Learning-Based Characterization of the Lactylation Microenvironment and Biomarker Identification in Crohn’s Disease Intestinal Fibrosis
Source: Int J Mol Sci. 2026 Jul 17;27(14):6343. doi: 10.3390/ijms27146343 (PMC13410088; doi:10.3390/ijms27146343)
Supplement: Supplementary file 1 [file ijms-27-06343-s001.zip]

Archive with 6 entries (6 files):
- Supplementary Table S1.pdf
- Supplementary Table S2.xlsx
- Supplementary Table S3.pdf
- Supplementary Table S4.pdf
- Supplementary Table S5.pdf
- Supplementary_Material.pdf
