# Supplementary material for: Multi-Omics and Machine Learning-Based Characterization of the Lactylation Microenvironment and Biomarker Identification in Crohn’s Disease Intestinal Fibrosis
Source: Int J Mol Sci. 2026 Jul 17;27(14):6343. doi: 10.3390/ijms27146343 (PMC13410088; doi:10.3390/ijms27146343)
Supplement: Supplementary file 1 [file ijms-27-06343-s001.zip › Supplementary Table S2.xlsx]

## Sheet: Supplementary Table S1
Gene symbol	Functional category	Reason for inclusion	Biological relevance	Supporting reference	PMID/DOI
ACAA2	Lactate production / glycolytic metabolism	Included because it participates in glycolysis, pyruvate/lactate-related metabolism, redox balance, or metabolic remodeling that can influence lactate accumulation.	Metabolic enzyme or glycolysis-associated gene contributing to glycolytic flux, lactate generation, redox balance or related metabolic remodeling.	Hu Y, He Z, Li Z, et al. Lactylation: the novel histone modification influence on gene expression, protein function, and disease. Clinical Epigenetics. 2024.; KEGG NETWORK N00731: Glycolysis; Kanehisa M, et al. KEGG: biological systems database as a model of the real world. Nucleic Acids Research. 2025;53(D1):D672-D677.	PMID: 38812044; DOI: 10.1186/s13148-024-01682-2; KEGG ID: N00731; PMID: 39417505
ACAT2	Lactate production / glycolytic metabolism	Included because it participates in glycolysis, pyruvate/lactate-related metabolism, redox balance, or metabolic remodeling that can influence lactate accumulation.	Metabolic enzyme or glycolysis-associated gene contributing to glycolytic flux, lactate generation, redox balance or related metabolic remodeling.	Hu Y, He Z, Li Z, et al. Lactylation: the novel histone modification influence on gene expression, protein function, and disease. Clinical Epigenetics. 2024.; KEGG NETWORK N00731: Glycolysis; Kanehisa M, et al. KEGG: biological systems database as a model of the real world. Nucleic Acids Research. 2025;53(D1):D672-D677.	PMID: 38812044; DOI: 10.1186/s13148-024-01682-2; KEGG ID: N00731; PMID: 39417505
ACIN1	RNA processing / translation / nuclear protein	Included as a lactylation-associated candidate from the curated gene set, reflecting transcriptional, post-transcriptional, or translational remodeling associated with lactate/lactylation-related cell states.	RNA-binding, splicing, ribosomal or translation-related gene; represents lactylation-associated transcriptional/post-transcriptional remodeling candidates reported in curated lists.	Hu Y, He Z, Li Z, et al. Lactylation: the novel histone modification influence on gene expression, protein function, and disease. Clinical Epigenetics. 2024.	PMID: 38812044; DOI: 10.1186/s13148-024-01682-2
ADAR	RNA processing / translation / nuclear protein	Included as a lactylation-associated candidate from the curated gene set, reflecting transcriptional, post-transcriptional, or translational remodeling associated with lactate/lactylation-related cell states.	RNA-binding, splicing, ribosomal or translation-related gene; represents lactylation-associated transcriptional/post-transcriptional remodeling candidates reported in curated lists.	Hu Y, He Z, Li Z, et al. Lactylation: the novel histone modification influence on gene expression, protein function, and disease. Clinical Epigenetics. 2024.	PMID: 38812044; DOI: 10.1186/s13148-024-01682-2
ADH4	Lactate production / glycolytic metabolism	Included because it participates in glycolysis, pyruvate/lactate-related metabolism, redox balance, or metabolic remodeling that can influence lactate accumulation.	Metabolic enzyme or glycolysis-associated gene contributing to glycolytic flux, lactate generation, redox balance or related metabolic remodeling.	Hu Y, He Z, Li Z, et al. Lactylation: the novel histone modification influence on gene expression, protein function, and disease. Clinical Epigenetics. 2024.; KEGG NETWORK N00731: Glycolysis; Kanehisa M, et al. KEGG: biological systems database as a model of the real world. Nucleic Acids Research. 2025;53(D1):D672-D677.	PMID: 38812044; DOI: 10.1186/s13148-024-01682-2; KEGG ID: N00731; PMID: 39417505
ADNP	Histone/chromatin/transcription regulation	Included because lactylation is primarily interpreted as a lactate-derived histone/epigenetic mark that remodels chromatin and transcription; this gene belongs to chromatin- or transcription-regulatory candidates in the curated set.	Histone, chromatin-associated or transcription-regulatory gene. Included because lactylation is primarily interpreted as a lactate-derived epigenetic/transcriptional remodeling process.	Zhang D, Tang Z, Huang H, et al. Metabolic regulation of gene expression by histone lactylation. Nature. 2019;574(7779):575-580.; Hu Y, He Z, Li Z, et al. Lactylation: the novel histone modification influence on gene expression, protein function, and disease. Clinical Epigenetics. 2024.	PMID: 31645732; DOI: 10.1038/s41586-019-1678-1; PMID: 38812044; DOI: 10.1186/s13148-024-01682-2
AHNAK	Cytoskeleton / epithelial remodeling	Included as a lactylation-associated candidate relevant to cytoskeletal organization, epithelial remodeling, cell migration, or fibrosis-associated cell-state transition.	Cytoskeletal, epithelial structural or cell-migration-related gene; relevant to epithelial remodeling and fibrosis-associated cell-state transitions.	Hu Y, He Z, Li Z, et al. Lactylation: the novel histone modification influence on gene expression, protein function, and disease. Clinical Epigenetics. 2024.	PMID: 38812044; DOI: 10.1186/s13148-024-01682-2
AKR1C4	Lactate production / glycolytic metabolism	Included because it participates in glycolysis, pyruvate/lactate-related metabolism, redox balance, or metabolic remodeling that can influence lactate accumulation.	Metabolic enzyme or glycolysis-associated gene contributing to glycolytic flux, lactate generation, redox balance or related metabolic remodeling.	Hu Y, He Z, Li Z, et al. Lactylation: the novel histone modification influence on gene expression, protein function, and disease. Clinical Epigenetics. 2024.; KEGG NETWORK N00731: Glycolysis; Kanehisa M, et al. KEGG: biological systems database as a model of the real world. Nucleic Acids Research. 2025;53(D1):D672-D677.	PMID: 38812044; DOI: 10.1186/s13148-024-01682-2; KEGG ID: N00731; PMID: 39417505
ALB	Nutrient/lipid metabolism or epithelial function	Included as a lactylation-associated candidate linked to nutrient transport, lipid metabolism, or epithelial functional remodeling.	Nutrient transport, lipid metabolism or epithelial functional gene; relevant to intestinal epithelial metabolic remodeling.	Hu Y, He Z, Li Z, et al. Lactylation: the novel histone modification influence on gene expression, protein function, and disease. Clinical Epigenetics. 2024.; KEGG NETWORK N00731: Glycolysis; Kanehisa M, et al. KEGG: biological systems database as a model of the real world. Nucleic Acids Research. 2025;53(D1):D672-D677.	PMID: 38812044; DOI: 10.1186/s13148-024-01682-2; KEGG ID: N00731; PMID: 39417505
ALDH1A1	Lactate production / glycolytic metabolism	Included because it participates in glycolysis, pyruvate/lactate-related metabolism, redox balance, or metabolic remodeling that can influence lactate accumulation.	Metabolic enzyme or glycolysis-associated gene contributing to glycolytic flux, lactate generation, redox balance or related metabolic remodeling.	Hu Y, He Z, Li Z, et al. Lactylation: the novel histone modification influence on gene expression, protein function, and disease. Clinical Epigenetics. 2024.; KEGG NETWORK N00731: Glycolysis; Kanehisa M, et al. KEGG: biological systems database as a model of the real world. Nucleic Acids Research. 2025;53(D1):D672-D677.	PMID: 38812044; DOI: 10.1186/s13148-024-01682-2; KEGG ID: N00731; PMID: 39417505
ALDH1B1	Lactate production / glycolytic metabolism	Included because it participates in glycolysis, pyruvate/lactate-related metabolism, redox balance, or metabolic remodeling that can influence lactate accumulation.	Metabolic enzyme or glycolysis-associated gene contributing to glycolytic flux, lactate generation, redox balance or related metabolic remodeling.	Hu Y, He Z, Li Z, et al. Lactylation: the novel histone modification influence on gene expression, protein function, and disease. Clinical Epigenetics. 2024.; KEGG NETWORK N00731: Glycolysis; Kanehisa M, et al. KEGG: biological systems database as a model of the real world. Nucleic Acids Research. 2025;53(D1):D672-D677.	PMID: 38812044; DOI: 10.1186/s13148-024-01682-2; KEGG ID: N00731; PMID: 39417505
ALDH2	Lactate production / glycolytic metabolism	Included because it participates in glycolysis, pyruvate/lactate-related metabolism, redox balance, or metabolic remodeling that can influence lactate accumulation.	Metabolic enzyme or glycolysis-associated gene contributing to glycolytic flux, lactate generation, redox balance or related metabolic remodeling.	Hu Y, He Z, Li Z, et al. Lactylation: the novel histone modification influence on gene expression, protein function, and disease. Clinical Epigenetics. 2024.; KEGG NETWORK N00731: Glycolysis; Kanehisa M, et al. KEGG: biological systems database as a model of the real world. Nucleic Acids Research. 2025;53(D1):D672-D677.	PMID: 38812044; DOI: 10.1186/s13148-024-01682-2; KEGG ID: N00731; PMID: 39417505
ALDOA	Lactate production / glycolytic metabolism	Included because it participates in glycolysis, pyruvate/lactate-related metabolism, redox balance, or metabolic remodeling that can influence lactate accumulation.	Metabolic enzyme or glycolysis-associated gene contributing to glycolytic flux, lactate generation, redox balance or related metabolic remodeling.	KEGG NETWORK N00731: Glycolysis; Kanehisa M, et al. KEGG: biological systems database as a model of the real world. Nucleic Acids Research. 2025;53(D1):D672-D677.; NCBI Gene: LDHA lactate dehydrogenase A.	KEGG ID: N00731; PMID: 39417505; NCBI Gene ID: 3939
ALDOB	Lactate production / glycolytic metabolism	Included because it participates in glycolysis, pyruvate/lactate-related metabolism, redox balance, or metabolic remodeling that can influence lactate accumulation.	Metabolic enzyme or glycolysis-associated gene contributing to glycolytic flux, lactate generation, redox balance or related metabolic remodeling.	KEGG NETWORK N00731: Glycolysis; Kanehisa M, et al. KEGG: biological systems database as a model of the real world. Nucleic Acids Research. 2025;53(D1):D672-D677.; NCBI Gene: LDHA lactate dehydrogenase A.	KEGG ID: N00731; PMID: 39417505; NCBI Gene ID: 3939
ALYREF	RNA processing / translation / nuclear protein	Included as a lactylation-associated candidate from the curated gene set, reflecting transcriptional, post-transcriptional, or translational remodeling associated with lactate/lactylation-related cell states.	RNA-binding, splicing, ribosomal or translation-related gene; represents lactylation-associated transcriptional/post-transcriptional remodeling candidates reported in curated lists.	Hu Y, He Z, Li Z, et al. Lactylation: the novel histone modification influence on gene expression, protein function, and disease. Clinical Epigenetics. 2024.	PMID: 38812044; DOI: 10.1186/s13148-024-01682-2
ANXA1	Cytoskeleton / epithelial remodeling	Included as a lactylation-associated candidate relevant to cytoskeletal organization, epithelial remodeling, cell migration, or fibrosis-associated cell-state transition.	Cytoskeletal, epithelial structural or cell-migration-related gene; relevant to epithelial remodeling and fibrosis-associated cell-state transitions.	Hu Y, He Z, Li Z, et al. Lactylation: the novel histone modification influence on gene expression, protein function, and disease. Clinical Epigenetics. 2024.	PMID: 38812044; DOI: 10.1186/s13148-024-01682-2
ANXA6	Cytoskeleton / epithelial remodeling	Included as a lactylation-associated candidate relevant to cytoskeletal organization, epithelial remodeling, cell migration, or fibrosis-associated cell-state transition.	Cytoskeletal, epithelial structural or cell-migration-related gene; relevant to epithelial remodeling and fibrosis-associated cell-state transitions.	Hu Y, He Z, Li Z, et al. Lactylation: the novel histone modification influence on gene expression, protein function, and disease. Clinical Epigenetics. 2024.	PMID: 38812044; DOI: 10.1186/s13148-024-01682-2
ARGLU1	Published lactylation-associated candidate	Included because it was reported in published lactylation-related studies or curated lactylation-associated gene lists.	Gene retained from the originally submitted lactylation-related gene set. It is interpreted as part of a literature-curated lactylation-associated transcriptional signature rather than direct evidence of site-specific lactylation.	Hu Y, He Z, Li Z, et al. Lactylation: the novel histone modification influence on gene expression, protein function, and disease. Clinical Epigenetics. 2024.	PMID: 38812044; DOI: 10.1186/s13148-024-01682-2
ARID1A	Histone/chromatin/transcription regulation	Included because lactylation is primarily interpreted as a lactate-derived histone/epigenetic mark that remodels chromatin and transcription; this gene belongs to chromatin- or transcription-regulatory candidates in the curated set.	Histone, chromatin-associated or transcription-regulatory gene. Included because lactylation is primarily interpreted as a lactate-derived epigenetic/transcriptional remodeling process.	Zhang D, Tang Z, Huang H, et al. Metabolic regulation of gene expression by histone lactylation. Nature. 2019;574(7779):575-580.; Hu Y, He Z, Li Z, et al. Lactylation: the novel histone modification influence on gene expression, protein function, and disease. Clinical Epigenetics. 2024.	PMID: 31645732; DOI: 10.1038/s41586-019-1678-1; PMID: 38812044; DOI: 10.1186/s13148-024-01682-2
ARID3A	Histone/chromatin/transcription regulation	Included because lactylation is primarily interpreted as a lactate-derived histone/epigenetic mark that remodels chromatin and transcription; this gene belongs to chromatin- or transcription-regulatory candidates in the curated set.	Histone, chromatin-associated or transcription-regulatory gene. Included because lactylation is primarily interpreted as a lactate-derived epigenetic/transcriptional remodeling process.	Zhang D, Tang Z, Huang H, et al. Metabolic regulation of gene expression by histone lactylation. Nature. 2019;574(7779):575-580.; Hu Y, He Z, Li Z, et al. Lactylation: the novel histone modification influence on gene expression, protein function, and disease. Clinical Epigenetics. 2024.	PMID: 31645732; DOI: 10.1038/s41586-019-1678-1; PMID: 38812044; DOI: 10.1186/s13148-024-01682-2
ARID3B	Histone/chromatin/transcription regulation	Included because lactylation is primarily interpreted as a lactate-derived histone/epigenetic mark that remodels chromatin and transcription; this gene belongs to chromatin- or transcription-regulatory candidates in the curated set.	Histone, chromatin-associated or transcription-regulatory gene. Included because lactylation is primarily interpreted as a lactate-derived epigenetic/transcriptional remodeling process.	Zhang D, Tang Z, Huang H, et al. Metabolic regulation of gene expression by histone lactylation. Nature. 2019;574(7779):575-580.; Hu Y, He Z, Li Z, et al. Lactylation: the novel histone modification influence on gene expression, protein function, and disease. Clinical Epigenetics. 2024.	PMID: 31645732; DOI: 10.1038/s41586-019-1678-1; PMID: 38812044; DOI: 10.1186/s13148-024-01682-2
ARPP19	Cell cycle / DNA repair / proliferation	Included as a lactylation-associated candidate related to cell-cycle activity, DNA repair, or proliferative remodeling in metabolically stressed cells.	Cell-cycle, DNA-repair, nuclear transport or proliferation-related gene; relevant to stress-associated epithelial proliferation and remodeling.	Hu Y, He Z, Li Z, et al. Lactylation: the novel histone modification influence on gene expression, protein function, and disease. Clinical Epigenetics. 2024.	PMID: 38812044; DOI: 10.1186/s13148-024-01682-2
ATP5F1B	Published lactylation-associated candidate	Included because it was reported in published lactylation-related studies or curated lactylation-associated gene lists.	Gene retained from the originally submitted lactylation-related gene set. It is interpreted as part of a literature-curated lactylation-associated transcriptional signature rather than direct evidence of site-specific lactylation.	Hu Y, He Z, Li Z, et al. Lactylation: the novel histone modification influence on gene expression, protein function, and disease. Clinical Epigenetics. 2024.	PMID: 38812044; DOI: 10.1186/s13148-024-01682-2
BCLAF1	Histone/chromatin/transcription regulation	Included because lactylation is primarily interpreted as a lactate-derived histone/epigenetic mark that remodels chromatin and transcription; this gene belongs to chromatin- or transcription-regulatory candidates in the curated set.	Histone, chromatin-associated or transcription-regulatory gene. Included because lactylation is primarily interpreted as a lactate-derived epigenetic/transcriptional remodeling process.	Zhang D, Tang Z, Huang H, et al. Metabolic regulation of gene expression by histone lactylation. Nature. 2019;574(7779):575-580.; Hu Y, He Z, Li Z, et al. Lactylation: the novel histone modification influence on gene expression, protein function, and disease. Clinical Epigenetics. 2024.	PMID: 31645732; DOI: 10.1038/s41586-019-1678-1; PMID: 38812044; DOI: 10.1186/s13148-024-01682-2
BOLA2	Published lactylation-associated candidate	Included because it was reported in published lactylation-related studies or curated lactylation-associated gene lists.	Gene retained from the originally submitted lactylation-related gene set. It is interpreted as part of a literature-curated lactylation-associated transcriptional signature rather than direct evidence of site-specific lactylation.	Hu Y, He Z, Li Z, et al. Lactylation: the novel histone modification influence on gene expression, protein function, and disease. Clinical Epigenetics. 2024.	PMID: 38812044; DOI: 10.1186/s13148-024-01682-2
BRD4	Histone/chromatin/transcription regulation	Included because lactylation is primarily interpreted as a lactate-derived histone/epigenetic mark that remodels chromatin and transcription; this gene belongs to chromatin- or transcription-regulatory candidates in the curated set.	Histone, chromatin-associated or transcription-regulatory gene. Included because lactylation is primarily interpreted as a lactate-derived epigenetic/transcriptional remodeling process.	Zhang D, Tang Z, Huang H, et al. Metabolic regulation of gene expression by histone lactylation. Nature. 2019;574(7779):575-580.; Hu Y, He Z, Li Z, et al. Lactylation: the novel histone modification influence on gene expression, protein function, and disease. Clinical Epigenetics. 2024.	PMID: 31645732; DOI: 10.1038/s41586-019-1678-1; PMID: 38812044; DOI: 10.1186/s13148-024-01682-2
BTF3	RNA processing / translation / nuclear protein	Included as a lactylation-associated candidate from the curated gene set, reflecting transcriptional, post-transcriptional, or translational remodeling associated with lactate/lactylation-related cell states.	RNA-binding, splicing, ribosomal or translation-related gene; represents lactylation-associated transcriptional/post-transcriptional remodeling candidates reported in curated lists.	Hu Y, He Z, Li Z, et al. Lactylation: the novel histone modification influence on gene expression, protein function, and disease. Clinical Epigenetics. 2024.	PMID: 38812044; DOI: 10.1186/s13148-024-01682-2
BZW1	RNA processing / translation / nuclear protein	Included as a lactylation-associated candidate from the curated gene set, reflecting transcriptional, post-transcriptional, or translational remodeling associated with lactate/lactylation-related cell states.	RNA-binding, splicing, ribosomal or translation-related gene; represents lactylation-associated transcriptional/post-transcriptional remodeling candidates reported in curated lists.	Hu Y, He Z, Li Z, et al. Lactylation: the novel histone modification influence on gene expression, protein function, and disease. Clinical Epigenetics. 2024.	PMID: 38812044; DOI: 10.1186/s13148-024-01682-2
BZW2	RNA processing / translation / nuclear protein	Included as a lactylation-associated candidate from the curated gene set, reflecting transcriptional, post-transcriptional, or translational remodeling associated with lactate/lactylation-related cell states.	RNA-binding, splicing, ribosomal or translation-related gene; represents lactylation-associated transcriptional/post-transcriptional remodeling candidates reported in curated lists.	Hu Y, He Z, Li Z, et al. Lactylation: the novel histone modification influence on gene expression, protein function, and disease. Clinical Epigenetics. 2024.	PMID: 38812044; DOI: 10.1186/s13148-024-01682-2
C19orf53	RNA processing / translation / nuclear protein	Included as a lactylation-associated candidate from the curated gene set, reflecting transcriptional, post-transcriptional, or translational remodeling associated with lactate/lactylation-related cell states.	RNA-binding, splicing, ribosomal or translation-related gene; represents lactylation-associated transcriptional/post-transcriptional remodeling candidates reported in curated lists.	Hu Y, He Z, Li Z, et al. Lactylation: the novel histone modification influence on gene expression, protein function, and disease. Clinical Epigenetics. 2024.	PMID: 38812044; DOI: 10.1186/s13148-024-01682-2
CA2	Nutrient/lipid metabolism or epithelial function	Included as a lactylation-associated candidate linked to nutrient transport, lipid metabolism, or epithelial functional remodeling.	Nutrient transport, lipid metabolism or epithelial functional gene; relevant to intestinal epithelial metabolic remodeling.	Hu Y, He Z, Li Z, et al. Lactylation: the novel histone modification influence on gene expression, protein function, and disease. Clinical Epigenetics. 2024.; KEGG NETWORK N00731: Glycolysis; Kanehisa M, et al. KEGG: biological systems database as a model of the real world. Nucleic Acids Research. 2025;53(D1):D672-D677.	PMID: 38812044; DOI: 10.1186/s13148-024-01682-2; KEGG ID: N00731; PMID: 39417505
CACYBP	Protein homeostasis / stress response / redox	Included as a lactylation-associated candidate related to proteostasis, oxidative stress, stress-response, or redox adaptation under metabolic stress.	Chaperone, proteostasis, oxidative-stress or redox-related gene; relevant to metabolic stress and lactylation-associated stress-response programs.	Hu Y, He Z, Li Z, et al. Lactylation: the novel histone modification influence on gene expression, protein function, and disease. Clinical Epigenetics. 2024.	PMID: 38812044; DOI: 10.1186/s13148-024-01682-2
CALD1	Cytoskeleton / epithelial remodeling	Included as a lactylation-associated candidate relevant to cytoskeletal organization, epithelial remodeling, cell migration, or fibrosis-associated cell-state transition.	Cytoskeletal, epithelial structural or cell-migration-related gene; relevant to epithelial remodeling and fibrosis-associated cell-state transitions.	Hu Y, He Z, Li Z, et al. Lactylation: the novel histone modification influence on gene expression, protein function, and disease. Clinical Epigenetics. 2024.	PMID: 38812044; DOI: 10.1186/s13148-024-01682-2
CALM1	Cytoskeleton / epithelial remodeling	Included as a lactylation-associated candidate relevant to cytoskeletal organization, epithelial remodeling, cell migration, or fibrosis-associated cell-state transition.	Cytoskeletal, epithelial structural or cell-migration-related gene; relevant to epithelial remodeling and fibrosis-associated cell-state transitions.	Hu Y, He Z, Li Z, et al. Lactylation: the novel histone modification influence on gene expression, protein function, and disease. Clinical Epigenetics. 2024.	PMID: 38812044; DOI: 10.1186/s13148-024-01682-2
CALML5	Cytoskeleton / epithelial remodeling	Included as a lactylation-associated candidate relevant to cytoskeletal organization, epithelial remodeling, cell migration, or fibrosis-associated cell-state transition.	Cytoskeletal, epithelial structural or cell-migration-related gene; relevant to epithelial remodeling and fibrosis-associated cell-state transitions.	Hu Y, He Z, Li Z, et al. Lactylation: the novel histone modification influence on gene expression, protein function, and disease. Clinical Epigenetics. 2024.	PMID: 38812044; DOI: 10.1186/s13148-024-01682-2
CALR	Protein homeostasis / stress response / redox	Included as a lactylation-associated candidate related to proteostasis, oxidative stress, stress-response, or redox adaptation under metabolic stress.	Chaperone, proteostasis, oxidative-stress or redox-related gene; relevant to metabolic stress and lactylation-associated stress-response programs.	Hu Y, He Z, Li Z, et al. Lactylation: the novel histone modification influence on gene expression, protein function, and disease. Clinical Epigenetics. 2024.	PMID: 38812044; DOI: 10.1186/s13148-024-01682-2
CBR1	Lactate production / glycolytic metabolism	Included because it participates in glycolysis, pyruvate/lactate-related metabolism, redox balance, or metabolic remodeling that can influence lactate accumulation.	Metabolic enzyme or glycolysis-associated gene contributing to glycolytic flux, lactate generation, redox balance or related metabolic remodeling.	Hu Y, He Z, Li Z, et al. Lactylation: the novel histone modification influence on gene expression, protein function, and disease. Clinical Epigenetics. 2024.; KEGG NETWORK N00731: Glycolysis; Kanehisa M, et al. KEGG: biological systems database as a model of the real world. Nucleic Acids Research. 2025;53(D1):D672-D677.	PMID: 38812044; DOI: 10.1186/s13148-024-01682-2; KEGG ID: N00731; PMID: 39417505
CBR3	Lactate production / glycolytic metabolism	Included because it participates in glycolysis, pyruvate/lactate-related metabolism, redox balance, or metabolic remodeling that can influence lactate accumulation.	Metabolic enzyme or glycolysis-associated gene contributing to glycolytic flux, lactate generation, redox balance or related metabolic remodeling.	Hu Y, He Z, Li Z, et al. Lactylation: the novel histone modification influence on gene expression, protein function, and disease. Clinical Epigenetics. 2024.; KEGG NETWORK N00731: Glycolysis; Kanehisa M, et al. KEGG: biological systems database as a model of the real world. Nucleic Acids Research. 2025;53(D1):D672-D677.	PMID: 38812044; DOI: 10.1186/s13148-024-01682-2; KEGG ID: N00731; PMID: 39417505
CBX3	Histone/chromatin/transcription regulation	Included because lactylation is primarily interpreted as a lactate-derived histone/epigenetic mark that remodels chromatin and transcription; this gene belongs to chromatin- or transcription-regulatory candidates in the curated set.	Histone, chromatin-associated or transcription-regulatory gene. Included because lactylation is primarily interpreted as a lactate-derived epigenetic/transcriptional remodeling process.	Zhang D, Tang Z, Huang H, et al. Metabolic regulation of gene expression by histone lactylation. Nature. 2019;574(7779):575-580.; Hu Y, He Z, Li Z, et al. Lactylation: the novel histone modification influence on gene expression, protein function, and disease. Clinical Epigenetics. 2024.	PMID: 31645732; DOI: 10.1038/s41586-019-1678-1; PMID: 38812044; DOI: 10.1186/s13148-024-01682-2
CBX5	Histone/chromatin/transcription regulation	Included because lactylation is primarily interpreted as a lactate-derived histone/epigenetic mark that remodels chromatin and transcription; this gene belongs to chromatin- or transcription-regulatory candidates in the curated set.	Histone, chromatin-associated or transcription-regulatory gene. Included because lactylation is primarily interpreted as a lactate-derived epigenetic/transcriptional remodeling process.	Zhang D, Tang Z, Huang H, et al. Metabolic regulation of gene expression by histone lactylation. Nature. 2019;574(7779):575-580.; Hu Y, He Z, Li Z, et al. Lactylation: the novel histone modification influence on gene expression, protein function, and disease. Clinical Epigenetics. 2024.	PMID: 31645732; DOI: 10.1038/s41586-019-1678-1; PMID: 38812044; DOI: 10.1186/s13148-024-01682-2
CCNA2	Cell cycle / DNA repair / proliferation	Included as a lactylation-associated candidate related to cell-cycle activity, DNA repair, or proliferative remodeling in metabolically stressed cells.	Cell-cycle, DNA-repair, nuclear transport or proliferation-related gene; relevant to stress-associated epithelial proliferation and remodeling.	Hu Y, He Z, Li Z, et al. Lactylation: the novel histone modification influence on gene expression, protein function, and disease. Clinical Epigenetics. 2024.	PMID: 38812044; DOI: 10.1186/s13148-024-01682-2
CCT5	Protein homeostasis / stress response / redox	Included as a lactylation-associated candidate related to proteostasis, oxidative stress, stress-response, or redox adaptation under metabolic stress.	Chaperone, proteostasis, oxidative-stress or redox-related gene; relevant to metabolic stress and lactylation-associated stress-response programs.	Hu Y, He Z, Li Z, et al. Lactylation: the novel histone modification influence on gene expression, protein function, and disease. Clinical Epigenetics. 2024.	PMID: 38812044; DOI: 10.1186/s13148-024-01682-2
CD2BP2	RNA processing / translation / nuclear protein	Included as a lactylation-associated candidate from the curated gene set, reflecting transcriptional, post-transcriptional, or translational remodeling associated with lactate/lactylation-related cell states.	RNA-binding, splicing, ribosomal or translation-related gene; represents lactylation-associated transcriptional/post-transcriptional remodeling candidates reported in curated lists.	Hu Y, He Z, Li Z, et al. Lactylation: the novel histone modification influence on gene expression, protein function, and disease. Clinical Epigenetics. 2024.	PMID: 38812044; DOI: 10.1186/s13148-024-01682-2
CDC5L	RNA processing / translation / nuclear protein	Included as a lactylation-associated candidate from the curated gene set, reflecting transcriptional, post-transcriptional, or translational remodeling associated with lactate/lactylation-related cell states.	RNA-binding, splicing, ribosomal or translation-related gene; represents lactylation-associated transcriptional/post-transcriptional remodeling candidates reported in curated lists.	Hu Y, He Z, Li Z, et al. Lactylation: the novel histone modification influence on gene expression, protein function, and disease. Clinical Epigenetics. 2024.	PMID: 38812044; DOI: 10.1186/s13148-024-01682-2
CDV3	Immune / inflammatory response	Included as a lactylation-associated candidate related to inflammatory signaling or immune-cell activation in lactate-rich microenvironments.	Immune, myeloid or inflammatory response-related gene; included to represent lactylation-associated immune microenvironment remodeling.	Hu Y, He Z, Li Z, et al. Lactylation: the novel histone modification influence on gene expression, protein function, and disease. Clinical Epigenetics. 2024.	PMID: 38812044; DOI: 10.1186/s13148-024-01682-2
CDYL	Histone/chromatin/transcription regulation	Included because lactylation is primarily interpreted as a lactate-derived histone/epigenetic mark that remodels chromatin and transcription; this gene belongs to chromatin- or transcription-regulatory candidates in the curated set.	Histone, chromatin-associated or transcription-regulatory gene. Included because lactylation is primarily interpreted as a lactate-derived epigenetic/transcriptional remodeling process.	Zhang D, Tang Z, Huang H, et al. Metabolic regulation of gene expression by histone lactylation. Nature. 2019;574(7779):575-580.; Hu Y, He Z, Li Z, et al. Lactylation: the novel histone modification influence on gene expression, protein function, and disease. Clinical Epigenetics. 2024.	PMID: 31645732; DOI: 10.1038/s41586-019-1678-1; PMID: 38812044; DOI: 10.1186/s13148-024-01682-2
CEBPZ	Histone/chromatin/transcription regulation	Included because lactylation is primarily interpreted as a lactate-derived histone/epigenetic mark that remodels chromatin and transcription; this gene belongs to chromatin- or transcription-regulatory candidates in the curated set.	Histone, chromatin-associated or transcription-regulatory gene. Included because lactylation is primarily interpreted as a lactate-derived epigenetic/transcriptional remodeling process.	Zhang D, Tang Z, Huang H, et al. Metabolic regulation of gene expression by histone lactylation. Nature. 2019;574(7779):575-580.; Hu Y, He Z, Li Z, et al. Lactylation: the novel histone modification influence on gene expression, protein function, and disease. Clinical Epigenetics. 2024.	PMID: 31645732; DOI: 10.1038/s41586-019-1678-1; PMID: 38812044; DOI: 10.1186/s13148-024-01682-2
CFDP1	Published lactylation-associated candidate	Included because it was reported in published lactylation-related studies or curated lactylation-associated gene lists.	Gene retained from the originally submitted lactylation-related gene set. It is interpreted as part of a literature-curated lactylation-associated transcriptional signature rather than direct evidence of site-specific lactylation.	Hu Y, He Z, Li Z, et al. Lactylation: the novel histone modification influence on gene expression, protein function, and disease. Clinical Epigenetics. 2024.	PMID: 38812044; DOI: 10.1186/s13148-024-01682-2
CFL1	Cytoskeleton / epithelial remodeling	Included as a lactylation-associated candidate relevant to cytoskeletal organization, epithelial remodeling, cell migration, or fibrosis-associated cell-state transition.	Cytoskeletal, epithelial structural or cell-migration-related gene; relevant to epithelial remodeling and fibrosis-associated cell-state transitions.	Hu Y, He Z, Li Z, et al. Lactylation: the novel histone modification influence on gene expression, protein function, and disease. Clinical Epigenetics. 2024.	PMID: 38812044; DOI: 10.1186/s13148-024-01682-2
CHD4	Histone/chromatin/transcription regulation	Included because lactylation is primarily interpreted as a lactate-derived histone/epigenetic mark that remodels chromatin and transcription; this gene belongs to chromatin- or transcription-regulatory candidates in the curated set.	Histone, chromatin-associated or transcription-regulatory gene. Included because lactylation is primarily interpreted as a lactate-derived epigenetic/transcriptional remodeling process.	Zhang D, Tang Z, Huang H, et al. Metabolic regulation of gene expression by histone lactylation. Nature. 2019;574(7779):575-580.; Hu Y, He Z, Li Z, et al. Lactylation: the novel histone modification influence on gene expression, protein function, and disease. Clinical Epigenetics. 2024.	PMID: 31645732; DOI: 10.1038/s41586-019-1678-1; PMID: 38812044; DOI: 10.1186/s13148-024-01682-2
CHERP	RNA processing / translation / nuclear protein	Included as a lactylation-associated candidate from the curated gene set, reflecting transcriptional, post-transcriptional, or translational remodeling associated with lactate/lactylation-related cell states.	RNA-binding, splicing, ribosomal or translation-related gene; represents lactylation-associated transcriptional/post-transcriptional remodeling candidates reported in curated lists.	Hu Y, He Z, Li Z, et al. Lactylation: the novel histone modification influence on gene expression, protein function, and disease. Clinical Epigenetics. 2024.	PMID: 38812044; DOI: 10.1186/s13148-024-01682-2
CNN2	Cytoskeleton / epithelial remodeling	Included as a lactylation-associated candidate relevant to cytoskeletal organization, epithelial remodeling, cell migration, or fibrosis-associated cell-state transition.	Cytoskeletal, epithelial structural or cell-migration-related gene; relevant to epithelial remodeling and fibrosis-associated cell-state transitions.	Hu Y, He Z, Li Z, et al. Lactylation: the novel histone modification influence on gene expression, protein function, and disease. Clinical Epigenetics. 2024.	PMID: 38812044; DOI: 10.1186/s13148-024-01682-2
CNN3	Cytoskeleton / epithelial remodeling	Included as a lactylation-associated candidate relevant to cytoskeletal organization, epithelial remodeling, cell migration, or fibrosis-associated cell-state transition.	Cytoskeletal, epithelial structural or cell-migration-related gene; relevant to epithelial remodeling and fibrosis-associated cell-state transitions.	Hu Y, He Z, Li Z, et al. Lactylation: the novel histone modification influence on gene expression, protein function, and disease. Clinical Epigenetics. 2024.	PMID: 38812044; DOI: 10.1186/s13148-024-01682-2
COPS4	Published lactylation-associated candidate	Included because it was reported in published lactylation-related studies or curated lactylation-associated gene lists.	Gene retained from the originally submitted lactylation-related gene set. It is interpreted as part of a literature-curated lactylation-associated transcriptional signature rather than direct evidence of site-specific lactylation.	Hu Y, He Z, Li Z, et al. Lactylation: the novel histone modification influence on gene expression, protein function, and disease. Clinical Epigenetics. 2024.	PMID: 38812044; DOI: 10.1186/s13148-024-01682-2
CPS1	Lactate production / glycolytic metabolism	Included because it participates in glycolysis, pyruvate/lactate-related metabolism, redox balance, or metabolic remodeling that can influence lactate accumulation.	Metabolic enzyme or glycolysis-associated gene contributing to glycolytic flux, lactate generation, redox balance or related metabolic remodeling.	Hu Y, He Z, Li Z, et al. Lactylation: the novel histone modification influence on gene expression, protein function, and disease. Clinical Epigenetics. 2024.; KEGG NETWORK N00731: Glycolysis; Kanehisa M, et al. KEGG: biological systems database as a model of the real world. Nucleic Acids Research. 2025;53(D1):D672-D677.	PMID: 38812044; DOI: 10.1186/s13148-024-01682-2; KEGG ID: N00731; PMID: 39417505
CRABP2	Nutrient/lipid metabolism or epithelial function	Included as a lactylation-associated candidate linked to nutrient transport, lipid metabolism, or epithelial functional remodeling.	Nutrient transport, lipid metabolism or epithelial functional gene; relevant to intestinal epithelial metabolic remodeling.	Hu Y, He Z, Li Z, et al. Lactylation: the novel histone modification influence on gene expression, protein function, and disease. Clinical Epigenetics. 2024.; KEGG NETWORK N00731: Glycolysis; Kanehisa M, et al. KEGG: biological systems database as a model of the real world. Nucleic Acids Research. 2025;53(D1):D672-D677.	PMID: 38812044; DOI: 10.1186/s13148-024-01682-2; KEGG ID: N00731; PMID: 39417505
CSRP1	Cytoskeleton / epithelial remodeling	Included as a lactylation-associated candidate relevant to cytoskeletal organization, epithelial remodeling, cell migration, or fibrosis-associated cell-state transition.	Cytoskeletal, epithelial structural or cell-migration-related gene; relevant to epithelial remodeling and fibrosis-associated cell-state transitions.	Hu Y, He Z, Li Z, et al. Lactylation: the novel histone modification influence on gene expression, protein function, and disease. Clinical Epigenetics. 2024.	PMID: 38812044; DOI: 10.1186/s13148-024-01682-2
CSRP2	Cytoskeleton / epithelial remodeling	Included as a lactylation-associated candidate relevant to cytoskeletal organization, epithelial remodeling, cell migration, or fibrosis-associated cell-state transition.	Cytoskeletal, epithelial structural or cell-migration-related gene; relevant to epithelial remodeling and fibrosis-associated cell-state transitions.	Hu Y, He Z, Li Z, et al. Lactylation: the novel histone modification influence on gene expression, protein function, and disease. Clinical Epigenetics. 2024.	PMID: 38812044; DOI: 10.1186/s13148-024-01682-2
CWC15	RNA processing / translation / nuclear protein	Included as a lactylation-associated candidate from the curated gene set, reflecting transcriptional, post-transcriptional, or translational remodeling associated with lactate/lactylation-related cell states.	RNA-binding, splicing, ribosomal or translation-related gene; represents lactylation-associated transcriptional/post-transcriptional remodeling candidates reported in curated lists.	Hu Y, He Z, Li Z, et al. Lactylation: the novel histone modification influence on gene expression, protein function, and disease. Clinical Epigenetics. 2024.	PMID: 38812044; DOI: 10.1186/s13148-024-01682-2
DCXR	Lactate production / glycolytic metabolism	Included because it participates in glycolysis, pyruvate/lactate-related metabolism, redox balance, or metabolic remodeling that can influence lactate accumulation.	Metabolic enzyme or glycolysis-associated gene contributing to glycolytic flux, lactate generation, redox balance or related metabolic remodeling.	Hu Y, He Z, Li Z, et al. Lactylation: the novel histone modification influence on gene expression, protein function, and disease. Clinical Epigenetics. 2024.; KEGG NETWORK N00731: Glycolysis; Kanehisa M, et al. KEGG: biological systems database as a model of the real world. Nucleic Acids Research. 2025;53(D1):D672-D677.	PMID: 38812044; DOI: 10.1186/s13148-024-01682-2; KEGG ID: N00731; PMID: 39417505
DDX17	RNA processing / translation / nuclear protein	Included as a lactylation-associated candidate from the curated gene set, reflecting transcriptional, post-transcriptional, or translational remodeling associated with lactate/lactylation-related cell states.	RNA-binding, splicing, ribosomal or translation-related gene; represents lactylation-associated transcriptional/post-transcriptional remodeling candidates reported in curated lists.	Hu Y, He Z, Li Z, et al. Lactylation: the novel histone modification influence on gene expression, protein function, and disease. Clinical Epigenetics. 2024.	PMID: 38812044; DOI: 10.1186/s13148-024-01682-2
DDX18	RNA processing / translation / nuclear protein	Included as a lactylation-associated candidate from the curated gene set, reflecting transcriptional, post-transcriptional, or translational remodeling associated with lactate/lactylation-related cell states.	RNA-binding, splicing, ribosomal or translation-related gene; represents lactylation-associated transcriptional/post-transcriptional remodeling candidates reported in curated lists.	Hu Y, He Z, Li Z, et al. Lactylation: the novel histone modification influence on gene expression, protein function, and disease. Clinical Epigenetics. 2024.	PMID: 38812044; DOI: 10.1186/s13148-024-01682-2
DDX21	RNA processing / translation / nuclear protein	Included as a lactylation-associated candidate from the curated gene set, reflecting transcriptional, post-transcriptional, or translational remodeling associated with lactate/lactylation-related cell states.	RNA-binding, splicing, ribosomal or translation-related gene; represents lactylation-associated transcriptional/post-transcriptional remodeling candidates reported in curated lists.	Hu Y, He Z, Li Z, et al. Lactylation: the novel histone modification influence on gene expression, protein function, and disease. Clinical Epigenetics. 2024.	PMID: 38812044; DOI: 10.1186/s13148-024-01682-2
DDX39A	RNA processing / translation / nuclear protein	Included as a lactylation-associated candidate from the curated gene set, reflecting transcriptional, post-transcriptional, or translational remodeling associated with lactate/lactylation-related cell states.	RNA-binding, splicing, ribosomal or translation-related gene; represents lactylation-associated transcriptional/post-transcriptional remodeling candidates reported in curated lists.	Hu Y, He Z, Li Z, et al. Lactylation: the novel histone modification influence on gene expression, protein function, and disease. Clinical Epigenetics. 2024.	PMID: 38812044; DOI: 10.1186/s13148-024-01682-2
DDX39B	RNA processing / translation / nuclear protein	Included as a lactylation-associated candidate from the curated gene set, reflecting transcriptional, post-transcriptional, or translational remodeling associated with lactate/lactylation-related cell states.	RNA-binding, splicing, ribosomal or translation-related gene; represents lactylation-associated transcriptional/post-transcriptional remodeling candidates reported in curated lists.	Hu Y, He Z, Li Z, et al. Lactylation: the novel histone modification influence on gene expression, protein function, and disease. Clinical Epigenetics. 2024.	PMID: 38812044; DOI: 10.1186/s13148-024-01682-2
DDX3X	RNA processing / translation / nuclear protein	Included as a lactylation-associated candidate from the curated gene set, reflecting transcriptional, post-transcriptional, or translational remodeling associated with lactate/lactylation-related cell states.	RNA-binding, splicing, ribosomal or translation-related gene; represents lactylation-associated transcriptional/post-transcriptional remodeling candidates reported in curated lists.	Hu Y, He Z, Li Z, et al. Lactylation: the novel histone modification influence on gene expression, protein function, and disease. Clinical Epigenetics. 2024.	PMID: 38812044; DOI: 10.1186/s13148-024-01682-2
DDX41	RNA processing / translation / nuclear protein	Included as a lactylation-associated candidate from the curated gene set, reflecting transcriptional, post-transcriptional, or translational remodeling associated with lactate/lactylation-related cell states.	RNA-binding, splicing, ribosomal or translation-related gene; represents lactylation-associated transcriptional/post-transcriptional remodeling candidates reported in curated lists.	Hu Y, He Z, Li Z, et al. Lactylation: the novel histone modification influence on gene expression, protein function, and disease. Clinical Epigenetics. 2024.	PMID: 38812044; DOI: 10.1186/s13148-024-01682-2
DDX42	RNA processing / translation / nuclear protein	Included as a lactylation-associated candidate from the curated gene set, reflecting transcriptional, post-transcriptional, or translational remodeling associated with lactate/lactylation-related cell states.	RNA-binding, splicing, ribosomal or translation-related gene; represents lactylation-associated transcriptional/post-transcriptional remodeling candidates reported in curated lists.	Hu Y, He Z, Li Z, et al. Lactylation: the novel histone modification influence on gene expression, protein function, and disease. Clinical Epigenetics. 2024.	PMID: 38812044; DOI: 10.1186/s13148-024-01682-2
DDX46	RNA processing / translation / nuclear protein	Included as a lactylation-associated candidate from the curated gene set, reflecting transcriptional, post-transcriptional, or translational remodeling associated with lactate/lactylation-related cell states.	RNA-binding, splicing, ribosomal or translation-related gene; represents lactylation-associated transcriptional/post-transcriptional remodeling candidates reported in curated lists.	Hu Y, He Z, Li Z, et al. Lactylation: the novel histone modification influence on gene expression, protein function, and disease. Clinical Epigenetics. 2024.	PMID: 38812044; DOI: 10.1186/s13148-024-01682-2
DDX5	RNA processing / translation / nuclear protein	Included as a lactylation-associated candidate from the curated gene set, reflecting transcriptional, post-transcriptional, or translational remodeling associated with lactate/lactylation-related cell states.	RNA-binding, splicing, ribosomal or translation-related gene; represents lactylation-associated transcriptional/post-transcriptional remodeling candidates reported in curated lists.	Hu Y, He Z, Li Z, et al. Lactylation: the novel histone modification influence on gene expression, protein function, and disease. Clinical Epigenetics. 2024.	PMID: 38812044; DOI: 10.1186/s13148-024-01682-2
DECR1	Lactate production / glycolytic metabolism	Included because it participates in glycolysis, pyruvate/lactate-related metabolism, redox balance, or metabolic remodeling that can influence lactate accumulation.	Metabolic enzyme or glycolysis-associated gene contributing to glycolytic flux, lactate generation, redox balance or related metabolic remodeling.	Hu Y, He Z, Li Z, et al. Lactylation: the novel histone modification influence on gene expression, protein function, and disease. Clinical Epigenetics. 2024.; KEGG NETWORK N00731: Glycolysis; Kanehisa M, et al. KEGG: biological systems database as a model of the real world. Nucleic Acids Research. 2025;53(D1):D672-D677.	PMID: 38812044; DOI: 10.1186/s13148-024-01682-2; KEGG ID: N00731; PMID: 39417505
DFFA	Cell cycle / DNA repair / proliferation	Included as a lactylation-associated candidate related to cell-cycle activity, DNA repair, or proliferative remodeling in metabolically stressed cells.	Cell-cycle, DNA-repair, nuclear transport or proliferation-related gene; relevant to stress-associated epithelial proliferation and remodeling.	Hu Y, He Z, Li Z, et al. Lactylation: the novel histone modification influence on gene expression, protein function, and disease. Clinical Epigenetics. 2024.	PMID: 38812044; DOI: 10.1186/s13148-024-01682-2
DHRS2	Published lactylation-associated candidate	Included because it was reported in published lactylation-related studies or curated lactylation-associated gene lists.	Gene retained from the originally submitted lactylation-related gene set. It is interpreted as part of a literature-curated lactylation-associated transcriptional signature rather than direct evidence of site-specific lactylation.	Hu Y, He Z, Li Z, et al. Lactylation: the novel histone modification influence on gene expression, protein function, and disease. Clinical Epigenetics. 2024.	PMID: 38812044; DOI: 10.1186/s13148-024-01682-2
DHRS7	Published lactylation-associated candidate	Included because it was reported in published lactylation-related studies or curated lactylation-associated gene lists.	Gene retained from the originally submitted lactylation-related gene set. It is interpreted as part of a literature-curated lactylation-associated transcriptional signature rather than direct evidence of site-specific lactylation.	Hu Y, He Z, Li Z, et al. Lactylation: the novel histone modification influence on gene expression, protein function, and disease. Clinical Epigenetics. 2024.	PMID: 38812044; DOI: 10.1186/s13148-024-01682-2
DHX16	RNA processing / translation / nuclear protein	Included as a lactylation-associated candidate from the curated gene set, reflecting transcriptional, post-transcriptional, or translational remodeling associated with lactate/lactylation-related cell states.	RNA-binding, splicing, ribosomal or translation-related gene; represents lactylation-associated transcriptional/post-transcriptional remodeling candidates reported in curated lists.	Hu Y, He Z, Li Z, et al. Lactylation: the novel histone modification influence on gene expression, protein function, and disease. Clinical Epigenetics. 2024.	PMID: 38812044; DOI: 10.1186/s13148-024-01682-2
DHX9	RNA processing / translation / nuclear protein	Included as a lactylation-associated candidate from the curated gene set, reflecting transcriptional, post-transcriptional, or translational remodeling associated with lactate/lactylation-related cell states.	RNA-binding, splicing, ribosomal or translation-related gene; represents lactylation-associated transcriptional/post-transcriptional remodeling candidates reported in curated lists.	Hu Y, He Z, Li Z, et al. Lactylation: the novel histone modification influence on gene expression, protein function, and disease. Clinical Epigenetics. 2024.	PMID: 38812044; DOI: 10.1186/s13148-024-01682-2
EAF1	Histone/chromatin/transcription regulation	Included because lactylation is primarily interpreted as a lactate-derived histone/epigenetic mark that remodels chromatin and transcription; this gene belongs to chromatin- or transcription-regulatory candidates in the curated set.	Histone, chromatin-associated or transcription-regulatory gene. Included because lactylation is primarily interpreted as a lactate-derived epigenetic/transcriptional remodeling process.	Zhang D, Tang Z, Huang H, et al. Metabolic regulation of gene expression by histone lactylation. Nature. 2019;574(7779):575-580.; Hu Y, He Z, Li Z, et al. Lactylation: the novel histone modification influence on gene expression, protein function, and disease. Clinical Epigenetics. 2024.	PMID: 31645732; DOI: 10.1038/s41586-019-1678-1; PMID: 38812044; DOI: 10.1186/s13148-024-01682-2
ECHDC1	Lactate production / glycolytic metabolism	Included because it participates in glycolysis, pyruvate/lactate-related metabolism, redox balance, or metabolic remodeling that can influence lactate accumulation.	Metabolic enzyme or glycolysis-associated gene contributing to glycolytic flux, lactate generation, redox balance or related metabolic remodeling.	Hu Y, He Z, Li Z, et al. Lactylation: the novel histone modification influence on gene expression, protein function, and disease. Clinical Epigenetics. 2024.; KEGG NETWORK N00731: Glycolysis; Kanehisa M, et al. KEGG: biological systems database as a model of the real world. Nucleic Acids Research. 2025;53(D1):D672-D677.	PMID: 38812044; DOI: 10.1186/s13148-024-01682-2; KEGG ID: N00731; PMID: 39417505
EDF1	Published lactylation-associated candidate	Included because it was reported in published lactylation-related studies or curated lactylation-associated gene lists.	Gene retained from the originally submitted lactylation-related gene set. It is interpreted as part of a literature-curated lactylation-associated transcriptional signature rather than direct evidence of site-specific lactylation.	Hu Y, He Z, Li Z, et al. Lactylation: the novel histone modification influence on gene expression, protein function, and disease. Clinical Epigenetics. 2024.	PMID: 38812044; DOI: 10.1186/s13148-024-01682-2
EEF1A1	RNA processing / translation / nuclear protein	Included as a lactylation-associated candidate from the curated gene set, reflecting transcriptional, post-transcriptional, or translational remodeling associated with lactate/lactylation-related cell states.	RNA-binding, splicing, ribosomal or translation-related gene; represents lactylation-associated transcriptional/post-transcriptional remodeling candidates reported in curated lists.	Hu Y, He Z, Li Z, et al. Lactylation: the novel histone modification influence on gene expression, protein function, and disease. Clinical Epigenetics. 2024.	PMID: 38812044; DOI: 10.1186/s13148-024-01682-2
EEF1G	RNA processing / translation / nuclear protein	Included as a lactylation-associated candidate from the curated gene set, reflecting transcriptional, post-transcriptional, or translational remodeling associated with lactate/lactylation-related cell states.	RNA-binding, splicing, ribosomal or translation-related gene; represents lactylation-associated transcriptional/post-transcriptional remodeling candidates reported in curated lists.	Hu Y, He Z, Li Z, et al. Lactylation: the novel histone modification influence on gene expression, protein function, and disease. Clinical Epigenetics. 2024.	PMID: 38812044; DOI: 10.1186/s13148-024-01682-2
EEF2	RNA processing / translation / nuclear protein	Included as a lactylation-associated candidate from the curated gene set, reflecting transcriptional, post-transcriptional, or translational remodeling associated with lactate/lactylation-related cell states.	RNA-binding, splicing, ribosomal or translation-related gene; represents lactylation-associated transcriptional/post-transcriptional remodeling candidates reported in curated lists.	Hu Y, He Z, Li Z, et al. Lactylation: the novel histone modification influence on gene expression, protein function, and disease. Clinical Epigenetics. 2024.	PMID: 38812044; DOI: 10.1186/s13148-024-01682-2
EHMT2	Histone/chromatin/transcription regulation	Included because lactylation is primarily interpreted as a lactate-derived histone/epigenetic mark that remodels chromatin and transcription; this gene belongs to chromatin- or transcription-regulatory candidates in the curated set.	Histone, chromatin-associated or transcription-regulatory gene. Included because lactylation is primarily interpreted as a lactate-derived epigenetic/transcriptional remodeling process.	Zhang D, Tang Z, Huang H, et al. Metabolic regulation of gene expression by histone lactylation. Nature. 2019;574(7779):575-580.; Hu Y, He Z, Li Z, et al. Lactylation: the novel histone modification influence on gene expression, protein function, and disease. Clinical Epigenetics. 2024.	PMID: 31645732; DOI: 10.1038/s41586-019-1678-1; PMID: 38812044; DOI: 10.1186/s13148-024-01682-2
EIF3D	RNA processing / translation / nuclear protein	Included as a lactylation-associated candidate from the curated gene set, reflecting transcriptional, post-transcriptional, or translational remodeling associated with lactate/lactylation-related cell states.	RNA-binding, splicing, ribosomal or translation-related gene; represents lactylation-associated transcriptional/post-transcriptional remodeling candidates reported in curated lists.	Hu Y, He Z, Li Z, et al. Lactylation: the novel histone modification influence on gene expression, protein function, and disease. Clinical Epigenetics. 2024.	PMID: 38812044; DOI: 10.1186/s13148-024-01682-2
EIF3J	RNA processing / translation / nuclear protein	Included as a lactylation-associated candidate from the curated gene set, reflecting transcriptional, post-transcriptional, or translational remodeling associated with lactate/lactylation-related cell states.	RNA-binding, splicing, ribosomal or translation-related gene; represents lactylation-associated transcriptional/post-transcriptional remodeling candidates reported in curated lists.	Hu Y, He Z, Li Z, et al. Lactylation: the novel histone modification influence on gene expression, protein function, and disease. Clinical Epigenetics. 2024.	PMID: 38812044; DOI: 10.1186/s13148-024-01682-2
EIF4G1	RNA processing / translation / nuclear protein	Included as a lactylation-associated candidate from the curated gene set, reflecting transcriptional, post-transcriptional, or translational remodeling associated with lactate/lactylation-related cell states.	RNA-binding, splicing, ribosomal or translation-related gene; represents lactylation-associated transcriptional/post-transcriptional remodeling candidates reported in curated lists.	Hu Y, He Z, Li Z, et al. Lactylation: the novel histone modification influence on gene expression, protein function, and disease. Clinical Epigenetics. 2024.	PMID: 38812044; DOI: 10.1186/s13148-024-01682-2
EIF4G2	RNA processing / translation / nuclear protein	Included as a lactylation-associated candidate from the curated gene set, reflecting transcriptional, post-transcriptional, or translational remodeling associated with lactate/lactylation-related cell states.	RNA-binding, splicing, ribosomal or translation-related gene; represents lactylation-associated transcriptional/post-transcriptional remodeling candidates reported in curated lists.	Hu Y, He Z, Li Z, et al. Lactylation: the novel histone modification influence on gene expression, protein function, and disease. Clinical Epigenetics. 2024.	PMID: 38812044; DOI: 10.1186/s13148-024-01682-2
EIF4H	RNA processing / translation / nuclear protein	Included as a lactylation-associated candidate from the curated gene set, reflecting transcriptional, post-transcriptional, or translational remodeling associated with lactate/lactylation-related cell states.	RNA-binding, splicing, ribosomal or translation-related gene; represents lactylation-associated transcriptional/post-transcriptional remodeling candidates reported in curated lists.	Hu Y, He Z, Li Z, et al. Lactylation: the novel histone modification influence on gene expression, protein function, and disease. Clinical Epigenetics. 2024.	PMID: 38812044; DOI: 10.1186/s13148-024-01682-2
EMG1	RNA processing / translation / nuclear protein	Included as a lactylation-associated candidate from the curated gene set, reflecting transcriptional, post-transcriptional, or translational remodeling associated with lactate/lactylation-related cell states.	RNA-binding, splicing, ribosomal or translation-related gene; represents lactylation-associated transcriptional/post-transcriptional remodeling candidates reported in curated lists.	Hu Y, He Z, Li Z, et al. Lactylation: the novel histone modification influence on gene expression, protein function, and disease. Clinical Epigenetics. 2024.	PMID: 38812044; DOI: 10.1186/s13148-024-01682-2
ENO1	Lactate production / glycolytic metabolism	Included because it participates in glycolysis, pyruvate/lactate-related metabolism, redox balance, or metabolic remodeling that can influence lactate accumulation.	Metabolic enzyme or glycolysis-associated gene contributing to glycolytic flux, lactate generation, redox balance or related metabolic remodeling.	KEGG NETWORK N00731: Glycolysis; Kanehisa M, et al. KEGG: biological systems database as a model of the real world. Nucleic Acids Research. 2025;53(D1):D672-D677.; NCBI Gene: LDHA lactate dehydrogenase A.	KEGG ID: N00731; PMID: 39417505; NCBI Gene ID: 3939
ENSA	Published lactylation-associated candidate	Included because it was reported in published lactylation-related studies or curated lactylation-associated gene lists.	Gene retained from the originally submitted lactylation-related gene set. It is interpreted as part of a literature-curated lactylation-associated transcriptional signature rather than direct evidence of site-specific lactylation.	Hu Y, He Z, Li Z, et al. Lactylation: the novel histone modification influence on gene expression, protein function, and disease. Clinical Epigenetics. 2024.	PMID: 38812044; DOI: 10.1186/s13148-024-01682-2
FABP1	Nutrient/lipid metabolism or epithelial function	Included as a lactylation-associated candidate linked to nutrient transport, lipid metabolism, or epithelial functional remodeling.	Nutrient transport, lipid metabolism or epithelial functional gene; relevant to intestinal epithelial metabolic remodeling.	Hu Y, He Z, Li Z, et al. Lactylation: the novel histone modification influence on gene expression, protein function, and disease. Clinical Epigenetics. 2024.; KEGG NETWORK N00731: Glycolysis; Kanehisa M, et al. KEGG: biological systems database as a model of the real world. Nucleic Acids Research. 2025;53(D1):D672-D677.	PMID: 38812044; DOI: 10.1186/s13148-024-01682-2; KEGG ID: N00731; PMID: 39417505
FABP5	Nutrient/lipid metabolism or epithelial function	Included as a lactylation-associated candidate linked to nutrient transport, lipid metabolism, or epithelial functional remodeling.	Nutrient transport, lipid metabolism or epithelial functional gene; relevant to intestinal epithelial metabolic remodeling.	Hu Y, He Z, Li Z, et al. Lactylation: the novel histone modification influence on gene expression, protein function, and disease. Clinical Epigenetics. 2024.; KEGG NETWORK N00731: Glycolysis; Kanehisa M, et al. KEGG: biological systems database as a model of the real world. Nucleic Acids Research. 2025;53(D1):D672-D677.	PMID: 38812044; DOI: 10.1186/s13148-024-01682-2; KEGG ID: N00731; PMID: 39417505
FAM50A	Published lactylation-associated candidate	Included because it was reported in published lactylation-related studies or curated lactylation-associated gene lists.	Gene retained from the originally submitted lactylation-related gene set. It is interpreted as part of a literature-curated lactylation-associated transcriptional signature rather than direct evidence of site-specific lactylation.	Hu Y, He Z, Li Z, et al. Lactylation: the novel histone modification influence on gene expression, protein function, and disease. Clinical Epigenetics. 2024.	PMID: 38812044; DOI: 10.1186/s13148-024-01682-2
FKBP3	Protein homeostasis / stress response / redox	Included as a lactylation-associated candidate related to proteostasis, oxidative stress, stress-response, or redox adaptation under metabolic stress.	Chaperone, proteostasis, oxidative-stress or redox-related gene; relevant to metabolic stress and lactylation-associated stress-response programs.	Hu Y, He Z, Li Z, et al. Lactylation: the novel histone modification influence on gene expression, protein function, and disease. Clinical Epigenetics. 2024.	PMID: 38812044; DOI: 10.1186/s13148-024-01682-2
FLYWCH2	Histone/chromatin/transcription regulation	Included because lactylation is primarily interpreted as a lactate-derived histone/epigenetic mark that remodels chromatin and transcription; this gene belongs to chromatin- or transcription-regulatory candidates in the curated set.	Histone, chromatin-associated or transcription-regulatory gene. Included because lactylation is primarily interpreted as a lactate-derived epigenetic/transcriptional remodeling process.	Zhang D, Tang Z, Huang H, et al. Metabolic regulation of gene expression by histone lactylation. Nature. 2019;574(7779):575-580.; Hu Y, He Z, Li Z, et al. Lactylation: the novel histone modification influence on gene expression, protein function, and disease. Clinical Epigenetics. 2024.	PMID: 31645732; DOI: 10.1038/s41586-019-1678-1; PMID: 38812044; DOI: 10.1186/s13148-024-01682-2
FUBP1	RNA processing / translation / nuclear protein	Included as a lactylation-associated candidate from the curated gene set, reflecting transcriptional, post-transcriptional, or translational remodeling associated with lactate/lactylation-related cell states.	RNA-binding, splicing, ribosomal or translation-related gene; represents lactylation-associated transcriptional/post-transcriptional remodeling candidates reported in curated lists.	Hu Y, He Z, Li Z, et al. Lactylation: the novel histone modification influence on gene expression, protein function, and disease. Clinical Epigenetics. 2024.	PMID: 38812044; DOI: 10.1186/s13148-024-01682-2
G6PD	Lactate production / glycolytic metabolism	Included because it participates in glycolysis, pyruvate/lactate-related metabolism, redox balance, or metabolic remodeling that can influence lactate accumulation.	Metabolic enzyme or glycolysis-associated gene contributing to glycolytic flux, lactate generation, redox balance or related metabolic remodeling.	Hu Y, He Z, Li Z, et al. Lactylation: the novel histone modification influence on gene expression, protein function, and disease. Clinical Epigenetics. 2024.; KEGG NETWORK N00731: Glycolysis; Kanehisa M, et al. KEGG: biological systems database as a model of the real world. Nucleic Acids Research. 2025;53(D1):D672-D677.	PMID: 38812044; DOI: 10.1186/s13148-024-01682-2; KEGG ID: N00731; PMID: 39417505
GAPDH	Lactate production / glycolytic metabolism	Included because it participates in glycolysis, pyruvate/lactate-related metabolism, redox balance, or metabolic remodeling that can influence lactate accumulation.	Metabolic enzyme or glycolysis-associated gene contributing to glycolytic flux, lactate generation, redox balance or related metabolic remodeling.	KEGG NETWORK N00731: Glycolysis; Kanehisa M, et al. KEGG: biological systems database as a model of the real world. Nucleic Acids Research. 2025;53(D1):D672-D677.; NCBI Gene: LDHA lactate dehydrogenase A.	KEGG ID: N00731; PMID: 39417505; NCBI Gene ID: 3939
GATAD2A	Histone/chromatin/transcription regulation	Included because lactylation is primarily interpreted as a lactate-derived histone/epigenetic mark that remodels chromatin and transcription; this gene belongs to chromatin- or transcription-regulatory candidates in the curated set.	Histone, chromatin-associated or transcription-regulatory gene. Included because lactylation is primarily interpreted as a lactate-derived epigenetic/transcriptional remodeling process.	Zhang D, Tang Z, Huang H, et al. Metabolic regulation of gene expression by histone lactylation. Nature. 2019;574(7779):575-580.; Hu Y, He Z, Li Z, et al. Lactylation: the novel histone modification influence on gene expression, protein function, and disease. Clinical Epigenetics. 2024.	PMID: 31645732; DOI: 10.1038/s41586-019-1678-1; PMID: 38812044; DOI: 10.1186/s13148-024-01682-2
GATAD2B	Histone/chromatin/transcription regulation	Included because lactylation is primarily interpreted as a lactate-derived histone/epigenetic mark that remodels chromatin and transcription; this gene belongs to chromatin- or transcription-regulatory candidates in the curated set.	Histone, chromatin-associated or transcription-regulatory gene. Included because lactylation is primarily interpreted as a lactate-derived epigenetic/transcriptional remodeling process.	Zhang D, Tang Z, Huang H, et al. Metabolic regulation of gene expression by histone lactylation. Nature. 2019;574(7779):575-580.; Hu Y, He Z, Li Z, et al. Lactylation: the novel histone modification influence on gene expression, protein function, and disease. Clinical Epigenetics. 2024.	PMID: 31645732; DOI: 10.1038/s41586-019-1678-1; PMID: 38812044; DOI: 10.1186/s13148-024-01682-2
GFAP	Cytoskeleton / epithelial remodeling	Included as a lactylation-associated candidate relevant to cytoskeletal organization, epithelial remodeling, cell migration, or fibrosis-associated cell-state transition.	Cytoskeletal, epithelial structural or cell-migration-related gene; relevant to epithelial remodeling and fibrosis-associated cell-state transitions.	Hu Y, He Z, Li Z, et al. Lactylation: the novel histone modification influence on gene expression, protein function, and disease. Clinical Epigenetics. 2024.	PMID: 38812044; DOI: 10.1186/s13148-024-01682-2
GIGYF2	RNA processing / translation / nuclear protein	Included as a lactylation-associated candidate from the curated gene set, reflecting transcriptional, post-transcriptional, or translational remodeling associated with lactate/lactylation-related cell states.	RNA-binding, splicing, ribosomal or translation-related gene; represents lactylation-associated transcriptional/post-transcriptional remodeling candidates reported in curated lists.	Hu Y, He Z, Li Z, et al. Lactylation: the novel histone modification influence on gene expression, protein function, and disease. Clinical Epigenetics. 2024.	PMID: 38812044; DOI: 10.1186/s13148-024-01682-2
GLUD1	Lactate production / glycolytic metabolism	Included because it participates in glycolysis, pyruvate/lactate-related metabolism, redox balance, or metabolic remodeling that can influence lactate accumulation.	Metabolic enzyme or glycolysis-associated gene contributing to glycolytic flux, lactate generation, redox balance or related metabolic remodeling.	Hu Y, He Z, Li Z, et al. Lactylation: the novel histone modification influence on gene expression, protein function, and disease. Clinical Epigenetics. 2024.; KEGG NETWORK N00731: Glycolysis; Kanehisa M, et al. KEGG: biological systems database as a model of the real world. Nucleic Acids Research. 2025;53(D1):D672-D677.	PMID: 38812044; DOI: 10.1186/s13148-024-01682-2; KEGG ID: N00731; PMID: 39417505
GSTA1	Lactate production / glycolytic metabolism	Included because it participates in glycolysis, pyruvate/lactate-related metabolism, redox balance, or metabolic remodeling that can influence lactate accumulation.	Metabolic enzyme or glycolysis-associated gene contributing to glycolytic flux, lactate generation, redox balance or related metabolic remodeling.	Hu Y, He Z, Li Z, et al. Lactylation: the novel histone modification influence on gene expression, protein function, and disease. Clinical Epigenetics. 2024.; KEGG NETWORK N00731: Glycolysis; Kanehisa M, et al. KEGG: biological systems database as a model of the real world. Nucleic Acids Research. 2025;53(D1):D672-D677.	PMID: 38812044; DOI: 10.1186/s13148-024-01682-2; KEGG ID: N00731; PMID: 39417505
GSTO1	Lactate production / glycolytic metabolism	Included because it participates in glycolysis, pyruvate/lactate-related metabolism, redox balance, or metabolic remodeling that can influence lactate accumulation.	Metabolic enzyme or glycolysis-associated gene contributing to glycolytic flux, lactate generation, redox balance or related metabolic remodeling.	Hu Y, He Z, Li Z, et al. Lactylation: the novel histone modification influence on gene expression, protein function, and disease. Clinical Epigenetics. 2024.; KEGG NETWORK N00731: Glycolysis; Kanehisa M, et al. KEGG: biological systems database as a model of the real world. Nucleic Acids Research. 2025;53(D1):D672-D677.	PMID: 38812044; DOI: 10.1186/s13148-024-01682-2; KEGG ID: N00731; PMID: 39417505
GSTP1	Lactate production / glycolytic metabolism	Included because it participates in glycolysis, pyruvate/lactate-related metabolism, redox balance, or metabolic remodeling that can influence lactate accumulation.	Metabolic enzyme or glycolysis-associated gene contributing to glycolytic flux, lactate generation, redox balance or related metabolic remodeling.	Hu Y, He Z, Li Z, et al. Lactylation: the novel histone modification influence on gene expression, protein function, and disease. Clinical Epigenetics. 2024.; KEGG NETWORK N00731: Glycolysis; Kanehisa M, et al. KEGG: biological systems database as a model of the real world. Nucleic Acids Research. 2025;53(D1):D672-D677.	PMID: 38812044; DOI: 10.1186/s13148-024-01682-2; KEGG ID: N00731; PMID: 39417505
GTF2F1	Histone/chromatin/transcription regulation	Included because lactylation is primarily interpreted as a lactate-derived histone/epigenetic mark that remodels chromatin and transcription; this gene belongs to chromatin- or transcription-regulatory candidates in the curated set.	Histone, chromatin-associated or transcription-regulatory gene. Included because lactylation is primarily interpreted as a lactate-derived epigenetic/transcriptional remodeling process.	Zhang D, Tang Z, Huang H, et al. Metabolic regulation of gene expression by histone lactylation. Nature. 2019;574(7779):575-580.; Hu Y, He Z, Li Z, et al. Lactylation: the novel histone modification influence on gene expression, protein function, and disease. Clinical Epigenetics. 2024.	PMID: 31645732; DOI: 10.1038/s41586-019-1678-1; PMID: 38812044; DOI: 10.1186/s13148-024-01682-2
GTF2I	Histone/chromatin/transcription regulation	Included because lactylation is primarily interpreted as a lactate-derived histone/epigenetic mark that remodels chromatin and transcription; this gene belongs to chromatin- or transcription-regulatory candidates in the curated set.	Histone, chromatin-associated or transcription-regulatory gene. Included because lactylation is primarily interpreted as a lactate-derived epigenetic/transcriptional remodeling process.	Zhang D, Tang Z, Huang H, et al. Metabolic regulation of gene expression by histone lactylation. Nature. 2019;574(7779):575-580.; Hu Y, He Z, Li Z, et al. Lactylation: the novel histone modification influence on gene expression, protein function, and disease. Clinical Epigenetics. 2024.	PMID: 31645732; DOI: 10.1038/s41586-019-1678-1; PMID: 38812044; DOI: 10.1186/s13148-024-01682-2
H1-2	Histone/chromatin/transcription regulation	Included because lactylation is primarily interpreted as a lactate-derived histone/epigenetic mark that remodels chromatin and transcription; this gene belongs to chromatin- or transcription-regulatory candidates in the curated set.	Histone, chromatin-associated or transcription-regulatory gene. Included because lactylation is primarily interpreted as a lactate-derived epigenetic/transcriptional remodeling process.	Zhang D, Tang Z, Huang H, et al. Metabolic regulation of gene expression by histone lactylation. Nature. 2019;574(7779):575-580.; Hu Y, He Z, Li Z, et al. Lactylation: the novel histone modification influence on gene expression, protein function, and disease. Clinical Epigenetics. 2024.	PMID: 31645732; DOI: 10.1038/s41586-019-1678-1; PMID: 38812044; DOI: 10.1186/s13148-024-01682-2
H1-3	Histone/chromatin/transcription regulation	Included because lactylation is primarily interpreted as a lactate-derived histone/epigenetic mark that remodels chromatin and transcription; this gene belongs to chromatin- or transcription-regulatory candidates in the curated set.	Histone, chromatin-associated or transcription-regulatory gene. Included because lactylation is primarily interpreted as a lactate-derived epigenetic/transcriptional remodeling process.	Zhang D, Tang Z, Huang H, et al. Metabolic regulation of gene expression by histone lactylation. Nature. 2019;574(7779):575-580.; Hu Y, He Z, Li Z, et al. Lactylation: the novel histone modification influence on gene expression, protein function, and disease. Clinical Epigenetics. 2024.	PMID: 31645732; DOI: 10.1038/s41586-019-1678-1; PMID: 38812044; DOI: 10.1186/s13148-024-01682-2
H1-5	Histone/chromatin/transcription regulation	Included because lactylation is primarily interpreted as a lactate-derived histone/epigenetic mark that remodels chromatin and transcription; this gene belongs to chromatin- or transcription-regulatory candidates in the curated set.	Histone, chromatin-associated or transcription-regulatory gene. Included because lactylation is primarily interpreted as a lactate-derived epigenetic/transcriptional remodeling process.	Zhang D, Tang Z, Huang H, et al. Metabolic regulation of gene expression by histone lactylation. Nature. 2019;574(7779):575-580.; Hu Y, He Z, Li Z, et al. Lactylation: the novel histone modification influence on gene expression, protein function, and disease. Clinical Epigenetics. 2024.	PMID: 31645732; DOI: 10.1038/s41586-019-1678-1; PMID: 38812044; DOI: 10.1186/s13148-024-01682-2
H2AJ	Histone/chromatin/transcription regulation	Included because lactylation is primarily interpreted as a lactate-derived histone/epigenetic mark that remodels chromatin and transcription; this gene belongs to chromatin- or transcription-regulatory candidates in the curated set.	Histone, chromatin-associated or transcription-regulatory gene. Included because lactylation is primarily interpreted as a lactate-derived epigenetic/transcriptional remodeling process.	Zhang D, Tang Z, Huang H, et al. Metabolic regulation of gene expression by histone lactylation. Nature. 2019;574(7779):575-580.; Hu Y, He Z, Li Z, et al. Lactylation: the novel histone modification influence on gene expression, protein function, and disease. Clinical Epigenetics. 2024.	PMID: 31645732; DOI: 10.1038/s41586-019-1678-1; PMID: 38812044; DOI: 10.1186/s13148-024-01682-2
H2AX	Histone/chromatin/transcription regulation	Included because lactylation is primarily interpreted as a lactate-derived histone/epigenetic mark that remodels chromatin and transcription; this gene belongs to chromatin- or transcription-regulatory candidates in the curated set.	Histone, chromatin-associated or transcription-regulatory gene. Included because lactylation is primarily interpreted as a lactate-derived epigenetic/transcriptional remodeling process.	Zhang D, Tang Z, Huang H, et al. Metabolic regulation of gene expression by histone lactylation. Nature. 2019;574(7779):575-580.; Hu Y, He Z, Li Z, et al. Lactylation: the novel histone modification influence on gene expression, protein function, and disease. Clinical Epigenetics. 2024.	PMID: 31645732; DOI: 10.1038/s41586-019-1678-1; PMID: 38812044; DOI: 10.1186/s13148-024-01682-2
H2AZ1	Histone/chromatin/transcription regulation	Included because lactylation is primarily interpreted as a lactate-derived histone/epigenetic mark that remodels chromatin and transcription; this gene belongs to chromatin- or transcription-regulatory candidates in the curated set.	Histone, chromatin-associated or transcription-regulatory gene. Included because lactylation is primarily interpreted as a lactate-derived epigenetic/transcriptional remodeling process.	Zhang D, Tang Z, Huang H, et al. Metabolic regulation of gene expression by histone lactylation. Nature. 2019;574(7779):575-580.; Hu Y, He Z, Li Z, et al. Lactylation: the novel histone modification influence on gene expression, protein function, and disease. Clinical Epigenetics. 2024.	PMID: 31645732; DOI: 10.1038/s41586-019-1678-1; PMID: 38812044; DOI: 10.1186/s13148-024-01682-2
H2AZ2	Histone/chromatin/transcription regulation	Included because lactylation is primarily interpreted as a lactate-derived histone/epigenetic mark that remodels chromatin and transcription; this gene belongs to chromatin- or transcription-regulatory candidates in the curated set.	Histone, chromatin-associated or transcription-regulatory gene. Included because lactylation is primarily interpreted as a lactate-derived epigenetic/transcriptional remodeling process.	Zhang D, Tang Z, Huang H, et al. Metabolic regulation of gene expression by histone lactylation. Nature. 2019;574(7779):575-580.; Hu Y, He Z, Li Z, et al. Lactylation: the novel histone modification influence on gene expression, protein function, and disease. Clinical Epigenetics. 2024.	PMID: 31645732; DOI: 10.1038/s41586-019-1678-1; PMID: 38812044; DOI: 10.1186/s13148-024-01682-2
H2BC12	Histone/chromatin/transcription regulation	Included because lactylation is primarily interpreted as a lactate-derived histone/epigenetic mark that remodels chromatin and transcription; this gene belongs to chromatin- or transcription-regulatory candidates in the curated set.	Histone, chromatin-associated or transcription-regulatory gene. Included because lactylation is primarily interpreted as a lactate-derived epigenetic/transcriptional remodeling process.	Zhang D, Tang Z, Huang H, et al. Metabolic regulation of gene expression by histone lactylation. Nature. 2019;574(7779):575-580.; Hu Y, He Z, Li Z, et al. Lactylation: the novel histone modification influence on gene expression, protein function, and disease. Clinical Epigenetics. 2024.	PMID: 31645732; DOI: 10.1038/s41586-019-1678-1; PMID: 38812044; DOI: 10.1186/s13148-024-01682-2
H2BC13	Histone/chromatin/transcription regulation	Included because lactylation is primarily interpreted as a lactate-derived histone/epigenetic mark that remodels chromatin and transcription; this gene belongs to chromatin- or transcription-regulatory candidates in the curated set.	Histone, chromatin-associated or transcription-regulatory gene. Included because lactylation is primarily interpreted as a lactate-derived epigenetic/transcriptional remodeling process.	Zhang D, Tang Z, Huang H, et al. Metabolic regulation of gene expression by histone lactylation. Nature. 2019;574(7779):575-580.; Hu Y, He Z, Li Z, et al. Lactylation: the novel histone modification influence on gene expression, protein function, and disease. Clinical Epigenetics. 2024.	PMID: 31645732; DOI: 10.1038/s41586-019-1678-1; PMID: 38812044; DOI: 10.1186/s13148-024-01682-2
H2BC14	Histone/chromatin/transcription regulation	Included because lactylation is primarily interpreted as a lactate-derived histone/epigenetic mark that remodels chromatin and transcription; this gene belongs to chromatin- or transcription-regulatory candidates in the curated set.	Histone, chromatin-associated or transcription-regulatory gene. Included because lactylation is primarily interpreted as a lactate-derived epigenetic/transcriptional remodeling process.	Zhang D, Tang Z, Huang H, et al. Metabolic regulation of gene expression by histone lactylation. Nature. 2019;574(7779):575-580.; Hu Y, He Z, Li Z, et al. Lactylation: the novel histone modification influence on gene expression, protein function, and disease. Clinical Epigenetics. 2024.	PMID: 31645732; DOI: 10.1038/s41586-019-1678-1; PMID: 38812044; DOI: 10.1186/s13148-024-01682-2
H2BC15	Histone/chromatin/transcription regulation	Included because lactylation is primarily interpreted as a lactate-derived histone/epigenetic mark that remodels chromatin and transcription; this gene belongs to chromatin- or transcription-regulatory candidates in the curated set.	Histone, chromatin-associated or transcription-regulatory gene. Included because lactylation is primarily interpreted as a lactate-derived epigenetic/transcriptional remodeling process.	Zhang D, Tang Z, Huang H, et al. Metabolic regulation of gene expression by histone lactylation. Nature. 2019;574(7779):575-580.; Hu Y, He Z, Li Z, et al. Lactylation: the novel histone modification influence on gene expression, protein function, and disease. Clinical Epigenetics. 2024.	PMID: 31645732; DOI: 10.1038/s41586-019-1678-1; PMID: 38812044; DOI: 10.1186/s13148-024-01682-2
H2BC17	Histone/chromatin/transcription regulation	Included because lactylation is primarily interpreted as a lactate-derived histone/epigenetic mark that remodels chromatin and transcription; this gene belongs to chromatin- or transcription-regulatory candidates in the curated set.	Histone, chromatin-associated or transcription-regulatory gene. Included because lactylation is primarily interpreted as a lactate-derived epigenetic/transcriptional remodeling process.	Zhang D, Tang Z, Huang H, et al. Metabolic regulation of gene expression by histone lactylation. Nature. 2019;574(7779):575-580.; Hu Y, He Z, Li Z, et al. Lactylation: the novel histone modification influence on gene expression, protein function, and disease. Clinical Epigenetics. 2024.	PMID: 31645732; DOI: 10.1038/s41586-019-1678-1; PMID: 38812044; DOI: 10.1186/s13148-024-01682-2
H2BC18	Histone/chromatin/transcription regulation	Included because lactylation is primarily interpreted as a lactate-derived histone/epigenetic mark that remodels chromatin and transcription; this gene belongs to chromatin- or transcription-regulatory candidates in the curated set.	Histone, chromatin-associated or transcription-regulatory gene. Included because lactylation is primarily interpreted as a lactate-derived epigenetic/transcriptional remodeling process.	Zhang D, Tang Z, Huang H, et al. Metabolic regulation of gene expression by histone lactylation. Nature. 2019;574(7779):575-580.; Hu Y, He Z, Li Z, et al. Lactylation: the novel histone modification influence on gene expression, protein function, and disease. Clinical Epigenetics. 2024.	PMID: 31645732; DOI: 10.1038/s41586-019-1678-1; PMID: 38812044; DOI: 10.1186/s13148-024-01682-2
H2BC21	Histone/chromatin/transcription regulation	Included because lactylation is primarily interpreted as a lactate-derived histone/epigenetic mark that remodels chromatin and transcription; this gene belongs to chromatin- or transcription-regulatory candidates in the curated set.	Histone, chromatin-associated or transcription-regulatory gene. Included because lactylation is primarily interpreted as a lactate-derived epigenetic/transcriptional remodeling process.	Zhang D, Tang Z, Huang H, et al. Metabolic regulation of gene expression by histone lactylation. Nature. 2019;574(7779):575-580.; Hu Y, He Z, Li Z, et al. Lactylation: the novel histone modification influence on gene expression, protein function, and disease. Clinical Epigenetics. 2024.	PMID: 31645732; DOI: 10.1038/s41586-019-1678-1; PMID: 38812044; DOI: 10.1186/s13148-024-01682-2
H2BC3	Histone/chromatin/transcription regulation	Included because lactylation is primarily interpreted as a lactate-derived histone/epigenetic mark that remodels chromatin and transcription; this gene belongs to chromatin- or transcription-regulatory candidates in the curated set.	Histone, chromatin-associated or transcription-regulatory gene. Included because lactylation is primarily interpreted as a lactate-derived epigenetic/transcriptional remodeling process.	Zhang D, Tang Z, Huang H, et al. Metabolic regulation of gene expression by histone lactylation. Nature. 2019;574(7779):575-580.; Hu Y, He Z, Li Z, et al. Lactylation: the novel histone modification influence on gene expression, protein function, and disease. Clinical Epigenetics. 2024.	PMID: 31645732; DOI: 10.1038/s41586-019-1678-1; PMID: 38812044; DOI: 10.1186/s13148-024-01682-2
H2BC5	Histone/chromatin/transcription regulation	Included because lactylation is primarily interpreted as a lactate-derived histone/epigenetic mark that remodels chromatin and transcription; this gene belongs to chromatin- or transcription-regulatory candidates in the curated set.	Histone, chromatin-associated or transcription-regulatory gene. Included because lactylation is primarily interpreted as a lactate-derived epigenetic/transcriptional remodeling process.	Zhang D, Tang Z, Huang H, et al. Metabolic regulation of gene expression by histone lactylation. Nature. 2019;574(7779):575-580.; Hu Y, He Z, Li Z, et al. Lactylation: the novel histone modification influence on gene expression, protein function, and disease. Clinical Epigenetics. 2024.	PMID: 31645732; DOI: 10.1038/s41586-019-1678-1; PMID: 38812044; DOI: 10.1186/s13148-024-01682-2
H2BC9	Histone/chromatin/transcription regulation	Included because lactylation is primarily interpreted as a lactate-derived histone/epigenetic mark that remodels chromatin and transcription; this gene belongs to chromatin- or transcription-regulatory candidates in the curated set.	Histone, chromatin-associated or transcription-regulatory gene. Included because lactylation is primarily interpreted as a lactate-derived epigenetic/transcriptional remodeling process.	Zhang D, Tang Z, Huang H, et al. Metabolic regulation of gene expression by histone lactylation. Nature. 2019;574(7779):575-580.; Hu Y, He Z, Li Z, et al. Lactylation: the novel histone modification influence on gene expression, protein function, and disease. Clinical Epigenetics. 2024.	PMID: 31645732; DOI: 10.1038/s41586-019-1678-1; PMID: 38812044; DOI: 10.1186/s13148-024-01682-2
H2BU1	Histone/chromatin/transcription regulation	Included because lactylation is primarily interpreted as a lactate-derived histone/epigenetic mark that remodels chromatin and transcription; this gene belongs to chromatin- or transcription-regulatory candidates in the curated set.	Histone, chromatin-associated or transcription-regulatory gene. Included because lactylation is primarily interpreted as a lactate-derived epigenetic/transcriptional remodeling process.	Zhang D, Tang Z, Huang H, et al. Metabolic regulation of gene expression by histone lactylation. Nature. 2019;574(7779):575-580.; Hu Y, He Z, Li Z, et al. Lactylation: the novel histone modification influence on gene expression, protein function, and disease. Clinical Epigenetics. 2024.	PMID: 31645732; DOI: 10.1038/s41586-019-1678-1; PMID: 38812044; DOI: 10.1186/s13148-024-01682-2
H3-3A	Histone/chromatin/transcription regulation	Included because lactylation is primarily interpreted as a lactate-derived histone/epigenetic mark that remodels chromatin and transcription; this gene belongs to chromatin- or transcription-regulatory candidates in the curated set.	Histone, chromatin-associated or transcription-regulatory gene. Included because lactylation is primarily interpreted as a lactate-derived epigenetic/transcriptional remodeling process.	Zhang D, Tang Z, Huang H, et al. Metabolic regulation of gene expression by histone lactylation. Nature. 2019;574(7779):575-580.; Hu Y, He Z, Li Z, et al. Lactylation: the novel histone modification influence on gene expression, protein function, and disease. Clinical Epigenetics. 2024.	PMID: 31645732; DOI: 10.1038/s41586-019-1678-1; PMID: 38812044; DOI: 10.1186/s13148-024-01682-2
H3C1	Histone/chromatin/transcription regulation	Included because lactylation is primarily interpreted as a lactate-derived histone/epigenetic mark that remodels chromatin and transcription; this gene belongs to chromatin- or transcription-regulatory candidates in the curated set.	Histone, chromatin-associated or transcription-regulatory gene. Included because lactylation is primarily interpreted as a lactate-derived epigenetic/transcriptional remodeling process.	Zhang D, Tang Z, Huang H, et al. Metabolic regulation of gene expression by histone lactylation. Nature. 2019;574(7779):575-580.; Hu Y, He Z, Li Z, et al. Lactylation: the novel histone modification influence on gene expression, protein function, and disease. Clinical Epigenetics. 2024.	PMID: 31645732; DOI: 10.1038/s41586-019-1678-1; PMID: 38812044; DOI: 10.1186/s13148-024-01682-2
H3C15	Histone/chromatin/transcription regulation	Included because lactylation is primarily interpreted as a lactate-derived histone/epigenetic mark that remodels chromatin and transcription; this gene belongs to chromatin- or transcription-regulatory candidates in the curated set.	Histone, chromatin-associated or transcription-regulatory gene. Included because lactylation is primarily interpreted as a lactate-derived epigenetic/transcriptional remodeling process.	Zhang D, Tang Z, Huang H, et al. Metabolic regulation of gene expression by histone lactylation. Nature. 2019;574(7779):575-580.; Hu Y, He Z, Li Z, et al. Lactylation: the novel histone modification influence on gene expression, protein function, and disease. Clinical Epigenetics. 2024.	PMID: 31645732; DOI: 10.1038/s41586-019-1678-1; PMID: 38812044; DOI: 10.1186/s13148-024-01682-2
H4C1	Histone/chromatin/transcription regulation	Included because lactylation is primarily interpreted as a lactate-derived histone/epigenetic mark that remodels chromatin and transcription; this gene belongs to chromatin- or transcription-regulatory candidates in the curated set.	Histone, chromatin-associated or transcription-regulatory gene. Included because lactylation is primarily interpreted as a lactate-derived epigenetic/transcriptional remodeling process.	Zhang D, Tang Z, Huang H, et al. Metabolic regulation of gene expression by histone lactylation. Nature. 2019;574(7779):575-580.; Hu Y, He Z, Li Z, et al. Lactylation: the novel histone modification influence on gene expression, protein function, and disease. Clinical Epigenetics. 2024.	PMID: 31645732; DOI: 10.1038/s41586-019-1678-1; PMID: 38812044; DOI: 10.1186/s13148-024-01682-2
HCFC1	Histone/chromatin/transcription regulation	Included because lactylation is primarily interpreted as a lactate-derived histone/epigenetic mark that remodels chromatin and transcription; this gene belongs to chromatin- or transcription-regulatory candidates in the curated set.	Histone, chromatin-associated or transcription-regulatory gene. Included because lactylation is primarily interpreted as a lactate-derived epigenetic/transcriptional remodeling process.	Zhang D, Tang Z, Huang H, et al. Metabolic regulation of gene expression by histone lactylation. Nature. 2019;574(7779):575-580.; Hu Y, He Z, Li Z, et al. Lactylation: the novel histone modification influence on gene expression, protein function, and disease. Clinical Epigenetics. 2024.	PMID: 31645732; DOI: 10.1038/s41586-019-1678-1; PMID: 38812044; DOI: 10.1186/s13148-024-01682-2
HDGF	Published lactylation-associated candidate	Included because it was reported in published lactylation-related studies or curated lactylation-associated gene lists.	Gene retained from the originally submitted lactylation-related gene set. It is interpreted as part of a literature-curated lactylation-associated transcriptional signature rather than direct evidence of site-specific lactylation.	Hu Y, He Z, Li Z, et al. Lactylation: the novel histone modification influence on gene expression, protein function, and disease. Clinical Epigenetics. 2024.	PMID: 38812044; DOI: 10.1186/s13148-024-01682-2
HDGFL2	Published lactylation-associated candidate	Included because it was reported in published lactylation-related studies or curated lactylation-associated gene lists.	Gene retained from the originally submitted lactylation-related gene set. It is interpreted as part of a literature-curated lactylation-associated transcriptional signature rather than direct evidence of site-specific lactylation.	Hu Y, He Z, Li Z, et al. Lactylation: the novel histone modification influence on gene expression, protein function, and disease. Clinical Epigenetics. 2024.	PMID: 38812044; DOI: 10.1186/s13148-024-01682-2
HDHD3	Lactate production / glycolytic metabolism	Included because it participates in glycolysis, pyruvate/lactate-related metabolism, redox balance, or metabolic remodeling that can influence lactate accumulation.	Metabolic enzyme or glycolysis-associated gene contributing to glycolytic flux, lactate generation, redox balance or related metabolic remodeling.	Hu Y, He Z, Li Z, et al. Lactylation: the novel histone modification influence on gene expression, protein function, and disease. Clinical Epigenetics. 2024.; KEGG NETWORK N00731: Glycolysis; Kanehisa M, et al. KEGG: biological systems database as a model of the real world. Nucleic Acids Research. 2025;53(D1):D672-D677.	PMID: 38812044; DOI: 10.1186/s13148-024-01682-2; KEGG ID: N00731; PMID: 39417505
HEXIM1	Published lactylation-associated candidate	Included because it was reported in published lactylation-related studies or curated lactylation-associated gene lists.	Gene retained from the originally submitted lactylation-related gene set. It is interpreted as part of a literature-curated lactylation-associated transcriptional signature rather than direct evidence of site-specific lactylation.	Hu Y, He Z, Li Z, et al. Lactylation: the novel histone modification influence on gene expression, protein function, and disease. Clinical Epigenetics. 2024.	PMID: 38812044; DOI: 10.1186/s13148-024-01682-2
HLTF	Published lactylation-associated candidate	Included because it was reported in published lactylation-related studies or curated lactylation-associated gene lists.	Gene retained from the originally submitted lactylation-related gene set. It is interpreted as part of a literature-curated lactylation-associated transcriptional signature rather than direct evidence of site-specific lactylation.	Hu Y, He Z, Li Z, et al. Lactylation: the novel histone modification influence on gene expression, protein function, and disease. Clinical Epigenetics. 2024.	PMID: 38812044; DOI: 10.1186/s13148-024-01682-2
HMGA1	Histone/chromatin/transcription regulation	Included because lactylation is primarily interpreted as a lactate-derived histone/epigenetic mark that remodels chromatin and transcription; this gene belongs to chromatin- or transcription-regulatory candidates in the curated set.	Histone, chromatin-associated or transcription-regulatory gene. Included because lactylation is primarily interpreted as a lactate-derived epigenetic/transcriptional remodeling process.	Zhang D, Tang Z, Huang H, et al. Metabolic regulation of gene expression by histone lactylation. Nature. 2019;574(7779):575-580.; Hu Y, He Z, Li Z, et al. Lactylation: the novel histone modification influence on gene expression, protein function, and disease. Clinical Epigenetics. 2024.	PMID: 31645732; DOI: 10.1038/s41586-019-1678-1; PMID: 38812044; DOI: 10.1186/s13148-024-01682-2
HMGB1	Histone/chromatin/transcription regulation	Included because lactylation is primarily interpreted as a lactate-derived histone/epigenetic mark that remodels chromatin and transcription; this gene belongs to chromatin- or transcription-regulatory candidates in the curated set.	Histone, chromatin-associated or transcription-regulatory gene. Included because lactylation is primarily interpreted as a lactate-derived epigenetic/transcriptional remodeling process.	Zhang D, Tang Z, Huang H, et al. Metabolic regulation of gene expression by histone lactylation. Nature. 2019;574(7779):575-580.; Hu Y, He Z, Li Z, et al. Lactylation: the novel histone modification influence on gene expression, protein function, and disease. Clinical Epigenetics. 2024.	PMID: 31645732; DOI: 10.1038/s41586-019-1678-1; PMID: 38812044; DOI: 10.1186/s13148-024-01682-2
HMGN1	Histone/chromatin/transcription regulation	Included because lactylation is primarily interpreted as a lactate-derived histone/epigenetic mark that remodels chromatin and transcription; this gene belongs to chromatin- or transcription-regulatory candidates in the curated set.	Histone, chromatin-associated or transcription-regulatory gene. Included because lactylation is primarily interpreted as a lactate-derived epigenetic/transcriptional remodeling process.	Zhang D, Tang Z, Huang H, et al. Metabolic regulation of gene expression by histone lactylation. Nature. 2019;574(7779):575-580.; Hu Y, He Z, Li Z, et al. Lactylation: the novel histone modification influence on gene expression, protein function, and disease. Clinical Epigenetics. 2024.	PMID: 31645732; DOI: 10.1038/s41586-019-1678-1; PMID: 38812044; DOI: 10.1186/s13148-024-01682-2
HMGN2	Histone/chromatin/transcription regulation	Included because lactylation is primarily interpreted as a lactate-derived histone/epigenetic mark that remodels chromatin and transcription; this gene belongs to chromatin- or transcription-regulatory candidates in the curated set.	Histone, chromatin-associated or transcription-regulatory gene. Included because lactylation is primarily interpreted as a lactate-derived epigenetic/transcriptional remodeling process.	Zhang D, Tang Z, Huang H, et al. Metabolic regulation of gene expression by histone lactylation. Nature. 2019;574(7779):575-580.; Hu Y, He Z, Li Z, et al. Lactylation: the novel histone modification influence on gene expression, protein function, and disease. Clinical Epigenetics. 2024.	PMID: 31645732; DOI: 10.1038/s41586-019-1678-1; PMID: 38812044; DOI: 10.1186/s13148-024-01682-2
HMGN3	Histone/chromatin/transcription regulation	Included because lactylation is primarily interpreted as a lactate-derived histone/epigenetic mark that remodels chromatin and transcription; this gene belongs to chromatin- or transcription-regulatory candidates in the curated set.	Histone, chromatin-associated or transcription-regulatory gene. Included because lactylation is primarily interpreted as a lactate-derived epigenetic/transcriptional remodeling process.	Zhang D, Tang Z, Huang H, et al. Metabolic regulation of gene expression by histone lactylation. Nature. 2019;574(7779):575-580.; Hu Y, He Z, Li Z, et al. Lactylation: the novel histone modification influence on gene expression, protein function, and disease. Clinical Epigenetics. 2024.	PMID: 31645732; DOI: 10.1038/s41586-019-1678-1; PMID: 38812044; DOI: 10.1186/s13148-024-01682-2
HMGN4	Histone/chromatin/transcription regulation	Included because lactylation is primarily interpreted as a lactate-derived histone/epigenetic mark that remodels chromatin and transcription; this gene belongs to chromatin- or transcription-regulatory candidates in the curated set.	Histone, chromatin-associated or transcription-regulatory gene. Included because lactylation is primarily interpreted as a lactate-derived epigenetic/transcriptional remodeling process.	Zhang D, Tang Z, Huang H, et al. Metabolic regulation of gene expression by histone lactylation. Nature. 2019;574(7779):575-580.; Hu Y, He Z, Li Z, et al. Lactylation: the novel histone modification influence on gene expression, protein function, and disease. Clinical Epigenetics. 2024.	PMID: 31645732; DOI: 10.1038/s41586-019-1678-1; PMID: 38812044; DOI: 10.1186/s13148-024-01682-2
HNRNPA1	RNA processing / translation / nuclear protein	Included as a lactylation-associated candidate from the curated gene set, reflecting transcriptional, post-transcriptional, or translational remodeling associated with lactate/lactylation-related cell states.	RNA-binding, splicing, ribosomal or translation-related gene; represents lactylation-associated transcriptional/post-transcriptional remodeling candidates reported in curated lists.	Hu Y, He Z, Li Z, et al. Lactylation: the novel histone modification influence on gene expression, protein function, and disease. Clinical Epigenetics. 2024.	PMID: 38812044; DOI: 10.1186/s13148-024-01682-2
HNRNPC	RNA processing / translation / nuclear protein	Included as a lactylation-associated candidate from the curated gene set, reflecting transcriptional, post-transcriptional, or translational remodeling associated with lactate/lactylation-related cell states.	RNA-binding, splicing, ribosomal or translation-related gene; represents lactylation-associated transcriptional/post-transcriptional remodeling candidates reported in curated lists.	Hu Y, He Z, Li Z, et al. Lactylation: the novel histone modification influence on gene expression, protein function, and disease. Clinical Epigenetics. 2024.	PMID: 38812044; DOI: 10.1186/s13148-024-01682-2
HNRNPD	RNA processing / translation / nuclear protein	Included as a lactylation-associated candidate from the curated gene set, reflecting transcriptional, post-transcriptional, or translational remodeling associated with lactate/lactylation-related cell states.	RNA-binding, splicing, ribosomal or translation-related gene; represents lactylation-associated transcriptional/post-transcriptional remodeling candidates reported in curated lists.	Hu Y, He Z, Li Z, et al. Lactylation: the novel histone modification influence on gene expression, protein function, and disease. Clinical Epigenetics. 2024.	PMID: 38812044; DOI: 10.1186/s13148-024-01682-2
HNRNPF	RNA processing / translation / nuclear protein	Included as a lactylation-associated candidate from the curated gene set, reflecting transcriptional, post-transcriptional, or translational remodeling associated with lactate/lactylation-related cell states.	RNA-binding, splicing, ribosomal or translation-related gene; represents lactylation-associated transcriptional/post-transcriptional remodeling candidates reported in curated lists.	Hu Y, He Z, Li Z, et al. Lactylation: the novel histone modification influence on gene expression, protein function, and disease. Clinical Epigenetics. 2024.	PMID: 38812044; DOI: 10.1186/s13148-024-01682-2
HNRNPH1	RNA processing / translation / nuclear protein	Included as a lactylation-associated candidate from the curated gene set, reflecting transcriptional, post-transcriptional, or translational remodeling associated with lactate/lactylation-related cell states.	RNA-binding, splicing, ribosomal or translation-related gene; represents lactylation-associated transcriptional/post-transcriptional remodeling candidates reported in curated lists.	Hu Y, He Z, Li Z, et al. Lactylation: the novel histone modification influence on gene expression, protein function, and disease. Clinical Epigenetics. 2024.	PMID: 38812044; DOI: 10.1186/s13148-024-01682-2
HNRNPK	RNA processing / translation / nuclear protein	Included as a lactylation-associated candidate from the curated gene set, reflecting transcriptional, post-transcriptional, or translational remodeling associated with lactate/lactylation-related cell states.	RNA-binding, splicing, ribosomal or translation-related gene; represents lactylation-associated transcriptional/post-transcriptional remodeling candidates reported in curated lists.	Hu Y, He Z, Li Z, et al. Lactylation: the novel histone modification influence on gene expression, protein function, and disease. Clinical Epigenetics. 2024.	PMID: 38812044; DOI: 10.1186/s13148-024-01682-2
HNRNPL	RNA processing / translation / nuclear protein	Included as a lactylation-associated candidate from the curated gene set, reflecting transcriptional, post-transcriptional, or translational remodeling associated with lactate/lactylation-related cell states.	RNA-binding, splicing, ribosomal or translation-related gene; represents lactylation-associated transcriptional/post-transcriptional remodeling candidates reported in curated lists.	Hu Y, He Z, Li Z, et al. Lactylation: the novel histone modification influence on gene expression, protein function, and disease. Clinical Epigenetics. 2024.	PMID: 38812044; DOI: 10.1186/s13148-024-01682-2
HNRNPM	RNA processing / translation / nuclear protein	Included as a lactylation-associated candidate from the curated gene set, reflecting transcriptional, post-transcriptional, or translational remodeling associated with lactate/lactylation-related cell states.	RNA-binding, splicing, ribosomal or translation-related gene; represents lactylation-associated transcriptional/post-transcriptional remodeling candidates reported in curated lists.	Hu Y, He Z, Li Z, et al. Lactylation: the novel histone modification influence on gene expression, protein function, and disease. Clinical Epigenetics. 2024.	PMID: 38812044; DOI: 10.1186/s13148-024-01682-2
HNRNPU	RNA processing / translation / nuclear protein	Included as a lactylation-associated candidate from the curated gene set, reflecting transcriptional, post-transcriptional, or translational remodeling associated with lactate/lactylation-related cell states.	RNA-binding, splicing, ribosomal or translation-related gene; represents lactylation-associated transcriptional/post-transcriptional remodeling candidates reported in curated lists.	Hu Y, He Z, Li Z, et al. Lactylation: the novel histone modification influence on gene expression, protein function, and disease. Clinical Epigenetics. 2024.	PMID: 38812044; DOI: 10.1186/s13148-024-01682-2
HSDL2	Lactate production / glycolytic metabolism	Included because it participates in glycolysis, pyruvate/lactate-related metabolism, redox balance, or metabolic remodeling that can influence lactate accumulation.	Metabolic enzyme or glycolysis-associated gene contributing to glycolytic flux, lactate generation, redox balance or related metabolic remodeling.	Hu Y, He Z, Li Z, et al. Lactylation: the novel histone modification influence on gene expression, protein function, and disease. Clinical Epigenetics. 2024.; KEGG NETWORK N00731: Glycolysis; Kanehisa M, et al. KEGG: biological systems database as a model of the real world. Nucleic Acids Research. 2025;53(D1):D672-D677.	PMID: 38812044; DOI: 10.1186/s13148-024-01682-2; KEGG ID: N00731; PMID: 39417505
HSP90AA1	Protein homeostasis / stress response / redox	Included as a lactylation-associated candidate related to proteostasis, oxidative stress, stress-response, or redox adaptation under metabolic stress.	Chaperone, proteostasis, oxidative-stress or redox-related gene; relevant to metabolic stress and lactylation-associated stress-response programs.	Hu Y, He Z, Li Z, et al. Lactylation: the novel histone modification influence on gene expression, protein function, and disease. Clinical Epigenetics. 2024.	PMID: 38812044; DOI: 10.1186/s13148-024-01682-2
HSP90AB1	Protein homeostasis / stress response / redox	Included as a lactylation-associated candidate related to proteostasis, oxidative stress, stress-response, or redox adaptation under metabolic stress.	Chaperone, proteostasis, oxidative-stress or redox-related gene; relevant to metabolic stress and lactylation-associated stress-response programs.	Hu Y, He Z, Li Z, et al. Lactylation: the novel histone modification influence on gene expression, protein function, and disease. Clinical Epigenetics. 2024.	PMID: 38812044; DOI: 10.1186/s13148-024-01682-2
HSPA1A	Protein homeostasis / stress response / redox	Included as a lactylation-associated candidate related to proteostasis, oxidative stress, stress-response, or redox adaptation under metabolic stress.	Chaperone, proteostasis, oxidative-stress or redox-related gene; relevant to metabolic stress and lactylation-associated stress-response programs.	Hu Y, He Z, Li Z, et al. Lactylation: the novel histone modification influence on gene expression, protein function, and disease. Clinical Epigenetics. 2024.	PMID: 38812044; DOI: 10.1186/s13148-024-01682-2
HSPD1	Protein homeostasis / stress response / redox	Included as a lactylation-associated candidate related to proteostasis, oxidative stress, stress-response, or redox adaptation under metabolic stress.	Chaperone, proteostasis, oxidative-stress or redox-related gene; relevant to metabolic stress and lactylation-associated stress-response programs.	Hu Y, He Z, Li Z, et al. Lactylation: the novel histone modification influence on gene expression, protein function, and disease. Clinical Epigenetics. 2024.	PMID: 38812044; DOI: 10.1186/s13148-024-01682-2
HSPE1	Protein homeostasis / stress response / redox	Included as a lactylation-associated candidate related to proteostasis, oxidative stress, stress-response, or redox adaptation under metabolic stress.	Chaperone, proteostasis, oxidative-stress or redox-related gene; relevant to metabolic stress and lactylation-associated stress-response programs.	Hu Y, He Z, Li Z, et al. Lactylation: the novel histone modification influence on gene expression, protein function, and disease. Clinical Epigenetics. 2024.	PMID: 38812044; DOI: 10.1186/s13148-024-01682-2
IARS2	Published lactylation-associated candidate	Included because it was reported in published lactylation-related studies or curated lactylation-associated gene lists.	Gene retained from the originally submitted lactylation-related gene set. It is interpreted as part of a literature-curated lactylation-associated transcriptional signature rather than direct evidence of site-specific lactylation.	Hu Y, He Z, Li Z, et al. Lactylation: the novel histone modification influence on gene expression, protein function, and disease. Clinical Epigenetics. 2024.	PMID: 38812044; DOI: 10.1186/s13148-024-01682-2
IDH2	Lactate production / glycolytic metabolism	Included because it participates in glycolysis, pyruvate/lactate-related metabolism, redox balance, or metabolic remodeling that can influence lactate accumulation.	Metabolic enzyme or glycolysis-associated gene contributing to glycolytic flux, lactate generation, redox balance or related metabolic remodeling.	Hu Y, He Z, Li Z, et al. Lactylation: the novel histone modification influence on gene expression, protein function, and disease. Clinical Epigenetics. 2024.; KEGG NETWORK N00731: Glycolysis; Kanehisa M, et al. KEGG: biological systems database as a model of the real world. Nucleic Acids Research. 2025;53(D1):D672-D677.	PMID: 38812044; DOI: 10.1186/s13148-024-01682-2; KEGG ID: N00731; PMID: 39417505
IFI16	Histone/chromatin/transcription regulation	Included because lactylation is primarily interpreted as a lactate-derived histone/epigenetic mark that remodels chromatin and transcription; this gene belongs to chromatin- or transcription-regulatory candidates in the curated set.	Histone, chromatin-associated or transcription-regulatory gene. Included because lactylation is primarily interpreted as a lactate-derived epigenetic/transcriptional remodeling process.	Zhang D, Tang Z, Huang H, et al. Metabolic regulation of gene expression by histone lactylation. Nature. 2019;574(7779):575-580.; Hu Y, He Z, Li Z, et al. Lactylation: the novel histone modification influence on gene expression, protein function, and disease. Clinical Epigenetics. 2024.	PMID: 31645732; DOI: 10.1038/s41586-019-1678-1; PMID: 38812044; DOI: 10.1186/s13148-024-01682-2
IK	Published lactylation-associated candidate	Included because it was reported in published lactylation-related studies or curated lactylation-associated gene lists.	Gene retained from the originally submitted lactylation-related gene set. It is interpreted as part of a literature-curated lactylation-associated transcriptional signature rather than direct evidence of site-specific lactylation.	Hu Y, He Z, Li Z, et al. Lactylation: the novel histone modification influence on gene expression, protein function, and disease. Clinical Epigenetics. 2024.	PMID: 38812044; DOI: 10.1186/s13148-024-01682-2
IKZF1	Immune / inflammatory response	Included as a lactylation-associated candidate related to inflammatory signaling or immune-cell activation in lactate-rich microenvironments.	Immune, myeloid or inflammatory response-related gene; included to represent lactylation-associated immune microenvironment remodeling.	Hu Y, He Z, Li Z, et al. Lactylation: the novel histone modification influence on gene expression, protein function, and disease. Clinical Epigenetics. 2024.	PMID: 38812044; DOI: 10.1186/s13148-024-01682-2
ILF2	RNA processing / translation / nuclear protein	Included as a lactylation-associated candidate from the curated gene set, reflecting transcriptional, post-transcriptional, or translational remodeling associated with lactate/lactylation-related cell states.	RNA-binding, splicing, ribosomal or translation-related gene; represents lactylation-associated transcriptional/post-transcriptional remodeling candidates reported in curated lists.	Hu Y, He Z, Li Z, et al. Lactylation: the novel histone modification influence on gene expression, protein function, and disease. Clinical Epigenetics. 2024.	PMID: 38812044; DOI: 10.1186/s13148-024-01682-2
ILF3	RNA processing / translation / nuclear protein	Included as a lactylation-associated candidate from the curated gene set, reflecting transcriptional, post-transcriptional, or translational remodeling associated with lactate/lactylation-related cell states.	RNA-binding, splicing, ribosomal or translation-related gene; represents lactylation-associated transcriptional/post-transcriptional remodeling candidates reported in curated lists.	Hu Y, He Z, Li Z, et al. Lactylation: the novel histone modification influence on gene expression, protein function, and disease. Clinical Epigenetics. 2024.	PMID: 38812044; DOI: 10.1186/s13148-024-01682-2
IRF2BP2	Histone/chromatin/transcription regulation	Included because lactylation is primarily interpreted as a lactate-derived histone/epigenetic mark that remodels chromatin and transcription; this gene belongs to chromatin- or transcription-regulatory candidates in the curated set.	Histone, chromatin-associated or transcription-regulatory gene. Included because lactylation is primarily interpreted as a lactate-derived epigenetic/transcriptional remodeling process.	Zhang D, Tang Z, Huang H, et al. Metabolic regulation of gene expression by histone lactylation. Nature. 2019;574(7779):575-580.; Hu Y, He Z, Li Z, et al. Lactylation: the novel histone modification influence on gene expression, protein function, and disease. Clinical Epigenetics. 2024.	PMID: 31645732; DOI: 10.1038/s41586-019-1678-1; PMID: 38812044; DOI: 10.1186/s13148-024-01682-2
JMJD1C	Histone/chromatin/transcription regulation	Included because lactylation is primarily interpreted as a lactate-derived histone/epigenetic mark that remodels chromatin and transcription; this gene belongs to chromatin- or transcription-regulatory candidates in the curated set.	Histone, chromatin-associated or transcription-regulatory gene. Included because lactylation is primarily interpreted as a lactate-derived epigenetic/transcriptional remodeling process.	Zhang D, Tang Z, Huang H, et al. Metabolic regulation of gene expression by histone lactylation. Nature. 2019;574(7779):575-580.; Hu Y, He Z, Li Z, et al. Lactylation: the novel histone modification influence on gene expression, protein function, and disease. Clinical Epigenetics. 2024.	PMID: 31645732; DOI: 10.1038/s41586-019-1678-1; PMID: 38812044; DOI: 10.1186/s13148-024-01682-2
JPT1	Published lactylation-associated candidate	Included because it was reported in published lactylation-related studies or curated lactylation-associated gene lists.	Gene retained from the originally submitted lactylation-related gene set. It is interpreted as part of a literature-curated lactylation-associated transcriptional signature rather than direct evidence of site-specific lactylation.	Hu Y, He Z, Li Z, et al. Lactylation: the novel histone modification influence on gene expression, protein function, and disease. Clinical Epigenetics. 2024.	PMID: 38812044; DOI: 10.1186/s13148-024-01682-2
JPT2	Published lactylation-associated candidate	Included because it was reported in published lactylation-related studies or curated lactylation-associated gene lists.	Gene retained from the originally submitted lactylation-related gene set. It is interpreted as part of a literature-curated lactylation-associated transcriptional signature rather than direct evidence of site-specific lactylation.	Hu Y, He Z, Li Z, et al. Lactylation: the novel histone modification influence on gene expression, protein function, and disease. Clinical Epigenetics. 2024.	PMID: 38812044; DOI: 10.1186/s13148-024-01682-2
KHDRBS1	RNA processing / translation / nuclear protein	Included as a lactylation-associated candidate from the curated gene set, reflecting transcriptional, post-transcriptional, or translational remodeling associated with lactate/lactylation-related cell states.	RNA-binding, splicing, ribosomal or translation-related gene; represents lactylation-associated transcriptional/post-transcriptional remodeling candidates reported in curated lists.	Hu Y, He Z, Li Z, et al. Lactylation: the novel histone modification influence on gene expression, protein function, and disease. Clinical Epigenetics. 2024.	PMID: 38812044; DOI: 10.1186/s13148-024-01682-2
KHSRP	RNA processing / translation / nuclear protein	Included as a lactylation-associated candidate from the curated gene set, reflecting transcriptional, post-transcriptional, or translational remodeling associated with lactate/lactylation-related cell states.	RNA-binding, splicing, ribosomal or translation-related gene; represents lactylation-associated transcriptional/post-transcriptional remodeling candidates reported in curated lists.	Hu Y, He Z, Li Z, et al. Lactylation: the novel histone modification influence on gene expression, protein function, and disease. Clinical Epigenetics. 2024.	PMID: 38812044; DOI: 10.1186/s13148-024-01682-2
KIF2C	Cytoskeleton / epithelial remodeling	Included as a lactylation-associated candidate relevant to cytoskeletal organization, epithelial remodeling, cell migration, or fibrosis-associated cell-state transition.	Cytoskeletal, epithelial structural or cell-migration-related gene; relevant to epithelial remodeling and fibrosis-associated cell-state transitions.	Hu Y, He Z, Li Z, et al. Lactylation: the novel histone modification influence on gene expression, protein function, and disease. Clinical Epigenetics. 2024.	PMID: 38812044; DOI: 10.1186/s13148-024-01682-2
KRT1	Cytoskeleton / epithelial remodeling	Included as a lactylation-associated candidate relevant to cytoskeletal organization, epithelial remodeling, cell migration, or fibrosis-associated cell-state transition.	Cytoskeletal, epithelial structural or cell-migration-related gene; relevant to epithelial remodeling and fibrosis-associated cell-state transitions.	Hu Y, He Z, Li Z, et al. Lactylation: the novel histone modification influence on gene expression, protein function, and disease. Clinical Epigenetics. 2024.	PMID: 38812044; DOI: 10.1186/s13148-024-01682-2
KRT10	Cytoskeleton / epithelial remodeling	Included as a lactylation-associated candidate relevant to cytoskeletal organization, epithelial remodeling, cell migration, or fibrosis-associated cell-state transition.	Cytoskeletal, epithelial structural or cell-migration-related gene; relevant to epithelial remodeling and fibrosis-associated cell-state transitions.	Hu Y, He Z, Li Z, et al. Lactylation: the novel histone modification influence on gene expression, protein function, and disease. Clinical Epigenetics. 2024.	PMID: 38812044; DOI: 10.1186/s13148-024-01682-2
KRT18	Cytoskeleton / epithelial remodeling	Included as a lactylation-associated candidate relevant to cytoskeletal organization, epithelial remodeling, cell migration, or fibrosis-associated cell-state transition.	Cytoskeletal, epithelial structural or cell-migration-related gene; relevant to epithelial remodeling and fibrosis-associated cell-state transitions.	Hu Y, He Z, Li Z, et al. Lactylation: the novel histone modification influence on gene expression, protein function, and disease. Clinical Epigenetics. 2024.	PMID: 38812044; DOI: 10.1186/s13148-024-01682-2
LAP3	Published lactylation-associated candidate	Included because it was reported in published lactylation-related studies or curated lactylation-associated gene lists.	Gene retained from the originally submitted lactylation-related gene set. It is interpreted as part of a literature-curated lactylation-associated transcriptional signature rather than direct evidence of site-specific lactylation.	Hu Y, He Z, Li Z, et al. Lactylation: the novel histone modification influence on gene expression, protein function, and disease. Clinical Epigenetics. 2024.	PMID: 38812044; DOI: 10.1186/s13148-024-01682-2
LASP1	Cytoskeleton / epithelial remodeling	Included as a lactylation-associated candidate relevant to cytoskeletal organization, epithelial remodeling, cell migration, or fibrosis-associated cell-state transition.	Cytoskeletal, epithelial structural or cell-migration-related gene; relevant to epithelial remodeling and fibrosis-associated cell-state transitions.	Hu Y, He Z, Li Z, et al. Lactylation: the novel histone modification influence on gene expression, protein function, and disease. Clinical Epigenetics. 2024.	PMID: 38812044; DOI: 10.1186/s13148-024-01682-2
LCP1	Cytoskeleton / epithelial remodeling	Included as a lactylation-associated candidate relevant to cytoskeletal organization, epithelial remodeling, cell migration, or fibrosis-associated cell-state transition.	Cytoskeletal, epithelial structural or cell-migration-related gene; relevant to epithelial remodeling and fibrosis-associated cell-state transitions.	Hu Y, He Z, Li Z, et al. Lactylation: the novel histone modification influence on gene expression, protein function, and disease. Clinical Epigenetics. 2024.	PMID: 38812044; DOI: 10.1186/s13148-024-01682-2
LDHB	Lactate production / glycolytic metabolism	Included because it participates in glycolysis, pyruvate/lactate-related metabolism, redox balance, or metabolic remodeling that can influence lactate accumulation.	Metabolic enzyme or glycolysis-associated gene contributing to glycolytic flux, lactate generation, redox balance or related metabolic remodeling.	KEGG NETWORK N00731: Glycolysis; Kanehisa M, et al. KEGG: biological systems database as a model of the real world. Nucleic Acids Research. 2025;53(D1):D672-D677.; NCBI Gene: LDHA lactate dehydrogenase A.	KEGG ID: N00731; PMID: 39417505; NCBI Gene ID: 3939
LEMD3	Protein homeostasis / stress response / redox	Included as a lactylation-associated candidate related to proteostasis, oxidative stress, stress-response, or redox adaptation under metabolic stress.	Chaperone, proteostasis, oxidative-stress or redox-related gene; relevant to metabolic stress and lactylation-associated stress-response programs.	Hu Y, He Z, Li Z, et al. Lactylation: the novel histone modification influence on gene expression, protein function, and disease. Clinical Epigenetics. 2024.	PMID: 38812044; DOI: 10.1186/s13148-024-01682-2
LGALS1	Published lactylation-associated candidate	Included because it was reported in published lactylation-related studies or curated lactylation-associated gene lists.	Gene retained from the originally submitted lactylation-related gene set. It is interpreted as part of a literature-curated lactylation-associated transcriptional signature rather than direct evidence of site-specific lactylation.	Hu Y, He Z, Li Z, et al. Lactylation: the novel histone modification influence on gene expression, protein function, and disease. Clinical Epigenetics. 2024.	PMID: 38812044; DOI: 10.1186/s13148-024-01682-2
LRPPRC	RNA processing / translation / nuclear protein	Included as a lactylation-associated candidate from the curated gene set, reflecting transcriptional, post-transcriptional, or translational remodeling associated with lactate/lactylation-related cell states.	RNA-binding, splicing, ribosomal or translation-related gene; represents lactylation-associated transcriptional/post-transcriptional remodeling candidates reported in curated lists.	Hu Y, He Z, Li Z, et al. Lactylation: the novel histone modification influence on gene expression, protein function, and disease. Clinical Epigenetics. 2024.	PMID: 38812044; DOI: 10.1186/s13148-024-01682-2
LSP1	Cytoskeleton / epithelial remodeling	Included as a lactylation-associated candidate relevant to cytoskeletal organization, epithelial remodeling, cell migration, or fibrosis-associated cell-state transition.	Cytoskeletal, epithelial structural or cell-migration-related gene; relevant to epithelial remodeling and fibrosis-associated cell-state transitions.	Hu Y, He Z, Li Z, et al. Lactylation: the novel histone modification influence on gene expression, protein function, and disease. Clinical Epigenetics. 2024.	PMID: 38812044; DOI: 10.1186/s13148-024-01682-2
LYZ	Immune / inflammatory response	Included as a lactylation-associated candidate related to inflammatory signaling or immune-cell activation in lactate-rich microenvironments.	Immune, myeloid or inflammatory response-related gene; included to represent lactylation-associated immune microenvironment remodeling.	Hu Y, He Z, Li Z, et al. Lactylation: the novel histone modification influence on gene expression, protein function, and disease. Clinical Epigenetics. 2024.	PMID: 38812044; DOI: 10.1186/s13148-024-01682-2
MAGOH	RNA processing / translation / nuclear protein	Included as a lactylation-associated candidate from the curated gene set, reflecting transcriptional, post-transcriptional, or translational remodeling associated with lactate/lactylation-related cell states.	RNA-binding, splicing, ribosomal or translation-related gene; represents lactylation-associated transcriptional/post-transcriptional remodeling candidates reported in curated lists.	Hu Y, He Z, Li Z, et al. Lactylation: the novel histone modification influence on gene expression, protein function, and disease. Clinical Epigenetics. 2024.	PMID: 38812044; DOI: 10.1186/s13148-024-01682-2
MAGOHB	RNA processing / translation / nuclear protein	Included as a lactylation-associated candidate from the curated gene set, reflecting transcriptional, post-transcriptional, or translational remodeling associated with lactate/lactylation-related cell states.	RNA-binding, splicing, ribosomal or translation-related gene; represents lactylation-associated transcriptional/post-transcriptional remodeling candidates reported in curated lists.	Hu Y, He Z, Li Z, et al. Lactylation: the novel histone modification influence on gene expression, protein function, and disease. Clinical Epigenetics. 2024.	PMID: 38812044; DOI: 10.1186/s13148-024-01682-2
MAP2K4	Published lactylation-associated candidate	Included because it was reported in published lactylation-related studies or curated lactylation-associated gene lists.	Gene retained from the originally submitted lactylation-related gene set. It is interpreted as part of a literature-curated lactylation-associated transcriptional signature rather than direct evidence of site-specific lactylation.	Hu Y, He Z, Li Z, et al. Lactylation: the novel histone modification influence on gene expression, protein function, and disease. Clinical Epigenetics. 2024.	PMID: 38812044; DOI: 10.1186/s13148-024-01682-2
MAPRE1	Cytoskeleton / epithelial remodeling	Included as a lactylation-associated candidate relevant to cytoskeletal organization, epithelial remodeling, cell migration, or fibrosis-associated cell-state transition.	Cytoskeletal, epithelial structural or cell-migration-related gene; relevant to epithelial remodeling and fibrosis-associated cell-state transitions.	Hu Y, He Z, Li Z, et al. Lactylation: the novel histone modification influence on gene expression, protein function, and disease. Clinical Epigenetics. 2024.	PMID: 38812044; DOI: 10.1186/s13148-024-01682-2
MBD2	Histone/chromatin/transcription regulation	Included because lactylation is primarily interpreted as a lactate-derived histone/epigenetic mark that remodels chromatin and transcription; this gene belongs to chromatin- or transcription-regulatory candidates in the curated set.	Histone, chromatin-associated or transcription-regulatory gene. Included because lactylation is primarily interpreted as a lactate-derived epigenetic/transcriptional remodeling process.	Zhang D, Tang Z, Huang H, et al. Metabolic regulation of gene expression by histone lactylation. Nature. 2019;574(7779):575-580.; Hu Y, He Z, Li Z, et al. Lactylation: the novel histone modification influence on gene expression, protein function, and disease. Clinical Epigenetics. 2024.	PMID: 31645732; DOI: 10.1038/s41586-019-1678-1; PMID: 38812044; DOI: 10.1186/s13148-024-01682-2
MBP	Cytoskeleton / epithelial remodeling	Included as a lactylation-associated candidate relevant to cytoskeletal organization, epithelial remodeling, cell migration, or fibrosis-associated cell-state transition.	Cytoskeletal, epithelial structural or cell-migration-related gene; relevant to epithelial remodeling and fibrosis-associated cell-state transitions.	Hu Y, He Z, Li Z, et al. Lactylation: the novel histone modification influence on gene expression, protein function, and disease. Clinical Epigenetics. 2024.	PMID: 38812044; DOI: 10.1186/s13148-024-01682-2
MDC1	Cell cycle / DNA repair / proliferation	Included as a lactylation-associated candidate related to cell-cycle activity, DNA repair, or proliferative remodeling in metabolically stressed cells.	Cell-cycle, DNA-repair, nuclear transport or proliferation-related gene; relevant to stress-associated epithelial proliferation and remodeling.	Hu Y, He Z, Li Z, et al. Lactylation: the novel histone modification influence on gene expression, protein function, and disease. Clinical Epigenetics. 2024.	PMID: 38812044; DOI: 10.1186/s13148-024-01682-2
MKI67	Cell cycle / DNA repair / proliferation	Included as a lactylation-associated candidate related to cell-cycle activity, DNA repair, or proliferative remodeling in metabolically stressed cells.	Cell-cycle, DNA-repair, nuclear transport or proliferation-related gene; relevant to stress-associated epithelial proliferation and remodeling.	Hu Y, He Z, Li Z, et al. Lactylation: the novel histone modification influence on gene expression, protein function, and disease. Clinical Epigenetics. 2024.	PMID: 38812044; DOI: 10.1186/s13148-024-01682-2
MNDA	Immune / inflammatory response	Included as a lactylation-associated candidate related to inflammatory signaling or immune-cell activation in lactate-rich microenvironments.	Immune, myeloid or inflammatory response-related gene; included to represent lactylation-associated immune microenvironment remodeling.	Hu Y, He Z, Li Z, et al. Lactylation: the novel histone modification influence on gene expression, protein function, and disease. Clinical Epigenetics. 2024.	PMID: 38812044; DOI: 10.1186/s13148-024-01682-2
MPHOSPH6	RNA processing / translation / nuclear protein	Included as a lactylation-associated candidate from the curated gene set, reflecting transcriptional, post-transcriptional, or translational remodeling associated with lactate/lactylation-related cell states.	RNA-binding, splicing, ribosomal or translation-related gene; represents lactylation-associated transcriptional/post-transcriptional remodeling candidates reported in curated lists.	Hu Y, He Z, Li Z, et al. Lactylation: the novel histone modification influence on gene expression, protein function, and disease. Clinical Epigenetics. 2024.	PMID: 38812044; DOI: 10.1186/s13148-024-01682-2
MSN	Cytoskeleton / epithelial remodeling	Included as a lactylation-associated candidate relevant to cytoskeletal organization, epithelial remodeling, cell migration, or fibrosis-associated cell-state transition.	Cytoskeletal, epithelial structural or cell-migration-related gene; relevant to epithelial remodeling and fibrosis-associated cell-state transitions.	Hu Y, He Z, Li Z, et al. Lactylation: the novel histone modification influence on gene expression, protein function, and disease. Clinical Epigenetics. 2024.	PMID: 38812044; DOI: 10.1186/s13148-024-01682-2
MTA1	Histone/chromatin/transcription regulation	Included because lactylation is primarily interpreted as a lactate-derived histone/epigenetic mark that remodels chromatin and transcription; this gene belongs to chromatin- or transcription-regulatory candidates in the curated set.	Histone, chromatin-associated or transcription-regulatory gene. Included because lactylation is primarily interpreted as a lactate-derived epigenetic/transcriptional remodeling process.	Zhang D, Tang Z, Huang H, et al. Metabolic regulation of gene expression by histone lactylation. Nature. 2019;574(7779):575-580.; Hu Y, He Z, Li Z, et al. Lactylation: the novel histone modification influence on gene expression, protein function, and disease. Clinical Epigenetics. 2024.	PMID: 31645732; DOI: 10.1038/s41586-019-1678-1; PMID: 38812044; DOI: 10.1186/s13148-024-01682-2
MTA2	Histone/chromatin/transcription regulation	Included because lactylation is primarily interpreted as a lactate-derived histone/epigenetic mark that remodels chromatin and transcription; this gene belongs to chromatin- or transcription-regulatory candidates in the curated set.	Histone, chromatin-associated or transcription-regulatory gene. Included because lactylation is primarily interpreted as a lactate-derived epigenetic/transcriptional remodeling process.	Zhang D, Tang Z, Huang H, et al. Metabolic regulation of gene expression by histone lactylation. Nature. 2019;574(7779):575-580.; Hu Y, He Z, Li Z, et al. Lactylation: the novel histone modification influence on gene expression, protein function, and disease. Clinical Epigenetics. 2024.	PMID: 31645732; DOI: 10.1038/s41586-019-1678-1; PMID: 38812044; DOI: 10.1186/s13148-024-01682-2
MYH13	Cytoskeleton / epithelial remodeling	Included as a lactylation-associated candidate relevant to cytoskeletal organization, epithelial remodeling, cell migration, or fibrosis-associated cell-state transition.	Cytoskeletal, epithelial structural or cell-migration-related gene; relevant to epithelial remodeling and fibrosis-associated cell-state transitions.	Hu Y, He Z, Li Z, et al. Lactylation: the novel histone modification influence on gene expression, protein function, and disease. Clinical Epigenetics. 2024.	PMID: 38812044; DOI: 10.1186/s13148-024-01682-2
MYH9	Cytoskeleton / epithelial remodeling	Included as a lactylation-associated candidate relevant to cytoskeletal organization, epithelial remodeling, cell migration, or fibrosis-associated cell-state transition.	Cytoskeletal, epithelial structural or cell-migration-related gene; relevant to epithelial remodeling and fibrosis-associated cell-state transitions.	Hu Y, He Z, Li Z, et al. Lactylation: the novel histone modification influence on gene expression, protein function, and disease. Clinical Epigenetics. 2024.	PMID: 38812044; DOI: 10.1186/s13148-024-01682-2
NCDN	Protein homeostasis / stress response / redox	Included as a lactylation-associated candidate related to proteostasis, oxidative stress, stress-response, or redox adaptation under metabolic stress.	Chaperone, proteostasis, oxidative-stress or redox-related gene; relevant to metabolic stress and lactylation-associated stress-response programs.	Hu Y, He Z, Li Z, et al. Lactylation: the novel histone modification influence on gene expression, protein function, and disease. Clinical Epigenetics. 2024.	PMID: 38812044; DOI: 10.1186/s13148-024-01682-2
NCL	RNA processing / translation / nuclear protein	Included as a lactylation-associated candidate from the curated gene set, reflecting transcriptional, post-transcriptional, or translational remodeling associated with lactate/lactylation-related cell states.	RNA-binding, splicing, ribosomal or translation-related gene; represents lactylation-associated transcriptional/post-transcriptional remodeling candidates reported in curated lists.	Hu Y, He Z, Li Z, et al. Lactylation: the novel histone modification influence on gene expression, protein function, and disease. Clinical Epigenetics. 2024.	PMID: 38812044; DOI: 10.1186/s13148-024-01682-2
NEFL	Cytoskeleton / epithelial remodeling	Included as a lactylation-associated candidate relevant to cytoskeletal organization, epithelial remodeling, cell migration, or fibrosis-associated cell-state transition.	Cytoskeletal, epithelial structural or cell-migration-related gene; relevant to epithelial remodeling and fibrosis-associated cell-state transitions.	Hu Y, He Z, Li Z, et al. Lactylation: the novel histone modification influence on gene expression, protein function, and disease. Clinical Epigenetics. 2024.	PMID: 38812044; DOI: 10.1186/s13148-024-01682-2
NHLRC2	Protein homeostasis / stress response / redox	Included as a lactylation-associated candidate related to proteostasis, oxidative stress, stress-response, or redox adaptation under metabolic stress.	Chaperone, proteostasis, oxidative-stress or redox-related gene; relevant to metabolic stress and lactylation-associated stress-response programs.	Hu Y, He Z, Li Z, et al. Lactylation: the novel histone modification influence on gene expression, protein function, and disease. Clinical Epigenetics. 2024.	PMID: 38812044; DOI: 10.1186/s13148-024-01682-2
NOC3L	RNA processing / translation / nuclear protein	Included as a lactylation-associated candidate from the curated gene set, reflecting transcriptional, post-transcriptional, or translational remodeling associated with lactate/lactylation-related cell states.	RNA-binding, splicing, ribosomal or translation-related gene; represents lactylation-associated transcriptional/post-transcriptional remodeling candidates reported in curated lists.	Hu Y, He Z, Li Z, et al. Lactylation: the novel histone modification influence on gene expression, protein function, and disease. Clinical Epigenetics. 2024.	PMID: 38812044; DOI: 10.1186/s13148-024-01682-2
NOLC1	RNA processing / translation / nuclear protein	Included as a lactylation-associated candidate from the curated gene set, reflecting transcriptional, post-transcriptional, or translational remodeling associated with lactate/lactylation-related cell states.	RNA-binding, splicing, ribosomal or translation-related gene; represents lactylation-associated transcriptional/post-transcriptional remodeling candidates reported in curated lists.	Hu Y, He Z, Li Z, et al. Lactylation: the novel histone modification influence on gene expression, protein function, and disease. Clinical Epigenetics. 2024.	PMID: 38812044; DOI: 10.1186/s13148-024-01682-2
NONO	RNA processing / translation / nuclear protein	Included as a lactylation-associated candidate from the curated gene set, reflecting transcriptional, post-transcriptional, or translational remodeling associated with lactate/lactylation-related cell states.	RNA-binding, splicing, ribosomal or translation-related gene; represents lactylation-associated transcriptional/post-transcriptional remodeling candidates reported in curated lists.	Hu Y, He Z, Li Z, et al. Lactylation: the novel histone modification influence on gene expression, protein function, and disease. Clinical Epigenetics. 2024.	PMID: 38812044; DOI: 10.1186/s13148-024-01682-2
NOP2	RNA processing / translation / nuclear protein	Included as a lactylation-associated candidate from the curated gene set, reflecting transcriptional, post-transcriptional, or translational remodeling associated with lactate/lactylation-related cell states.	RNA-binding, splicing, ribosomal or translation-related gene; represents lactylation-associated transcriptional/post-transcriptional remodeling candidates reported in curated lists.	Hu Y, He Z, Li Z, et al. Lactylation: the novel histone modification influence on gene expression, protein function, and disease. Clinical Epigenetics. 2024.	PMID: 38812044; DOI: 10.1186/s13148-024-01682-2
NPM1	RNA processing / translation / nuclear protein	Included as a lactylation-associated candidate from the curated gene set, reflecting transcriptional, post-transcriptional, or translational remodeling associated with lactate/lactylation-related cell states.	RNA-binding, splicing, ribosomal or translation-related gene; represents lactylation-associated transcriptional/post-transcriptional remodeling candidates reported in curated lists.	Hu Y, He Z, Li Z, et al. Lactylation: the novel histone modification influence on gene expression, protein function, and disease. Clinical Epigenetics. 2024.	PMID: 38812044; DOI: 10.1186/s13148-024-01682-2
NSUN2	Protein homeostasis / stress response / redox	Included as a lactylation-associated candidate related to proteostasis, oxidative stress, stress-response, or redox adaptation under metabolic stress.	Chaperone, proteostasis, oxidative-stress or redox-related gene; relevant to metabolic stress and lactylation-associated stress-response programs.	Hu Y, He Z, Li Z, et al. Lactylation: the novel histone modification influence on gene expression, protein function, and disease. Clinical Epigenetics. 2024.	PMID: 38812044; DOI: 10.1186/s13148-024-01682-2
NUCKS1	Protein homeostasis / stress response / redox	Included as a lactylation-associated candidate related to proteostasis, oxidative stress, stress-response, or redox adaptation under metabolic stress.	Chaperone, proteostasis, oxidative-stress or redox-related gene; relevant to metabolic stress and lactylation-associated stress-response programs.	Hu Y, He Z, Li Z, et al. Lactylation: the novel histone modification influence on gene expression, protein function, and disease. Clinical Epigenetics. 2024.	PMID: 38812044; DOI: 10.1186/s13148-024-01682-2
NUDT21	RNA processing / translation / nuclear protein	Included as a lactylation-associated candidate from the curated gene set, reflecting transcriptional, post-transcriptional, or translational remodeling associated with lactate/lactylation-related cell states.	RNA-binding, splicing, ribosomal or translation-related gene; represents lactylation-associated transcriptional/post-transcriptional remodeling candidates reported in curated lists.	Hu Y, He Z, Li Z, et al. Lactylation: the novel histone modification influence on gene expression, protein function, and disease. Clinical Epigenetics. 2024.	PMID: 38812044; DOI: 10.1186/s13148-024-01682-2
NUDT5	Cell cycle / DNA repair / proliferation	Included as a lactylation-associated candidate related to cell-cycle activity, DNA repair, or proliferative remodeling in metabolically stressed cells.	Cell-cycle, DNA-repair, nuclear transport or proliferation-related gene; relevant to stress-associated epithelial proliferation and remodeling.	Hu Y, He Z, Li Z, et al. Lactylation: the novel histone modification influence on gene expression, protein function, and disease. Clinical Epigenetics. 2024.	PMID: 38812044; DOI: 10.1186/s13148-024-01682-2
NUP133	Cell cycle / DNA repair / proliferation	Included as a lactylation-associated candidate related to cell-cycle activity, DNA repair, or proliferative remodeling in metabolically stressed cells.	Cell-cycle, DNA-repair, nuclear transport or proliferation-related gene; relevant to stress-associated epithelial proliferation and remodeling.	Hu Y, He Z, Li Z, et al. Lactylation: the novel histone modification influence on gene expression, protein function, and disease. Clinical Epigenetics. 2024.	PMID: 38812044; DOI: 10.1186/s13148-024-01682-2
NUP50	Cell cycle / DNA repair / proliferation	Included as a lactylation-associated candidate related to cell-cycle activity, DNA repair, or proliferative remodeling in metabolically stressed cells.	Cell-cycle, DNA-repair, nuclear transport or proliferation-related gene; relevant to stress-associated epithelial proliferation and remodeling.	Hu Y, He Z, Li Z, et al. Lactylation: the novel histone modification influence on gene expression, protein function, and disease. Clinical Epigenetics. 2024.	PMID: 38812044; DOI: 10.1186/s13148-024-01682-2
PABPC1	RNA processing / translation / nuclear protein	Included as a lactylation-associated candidate from the curated gene set, reflecting transcriptional, post-transcriptional, or translational remodeling associated with lactate/lactylation-related cell states.	RNA-binding, splicing, ribosomal or translation-related gene; represents lactylation-associated transcriptional/post-transcriptional remodeling candidates reported in curated lists.	Hu Y, He Z, Li Z, et al. Lactylation: the novel histone modification influence on gene expression, protein function, and disease. Clinical Epigenetics. 2024.	PMID: 38812044; DOI: 10.1186/s13148-024-01682-2
PABPN1	RNA processing / translation / nuclear protein	Included as a lactylation-associated candidate from the curated gene set, reflecting transcriptional, post-transcriptional, or translational remodeling associated with lactate/lactylation-related cell states.	RNA-binding, splicing, ribosomal or translation-related gene; represents lactylation-associated transcriptional/post-transcriptional remodeling candidates reported in curated lists.	Hu Y, He Z, Li Z, et al. Lactylation: the novel histone modification influence on gene expression, protein function, and disease. Clinical Epigenetics. 2024.	PMID: 38812044; DOI: 10.1186/s13148-024-01682-2
PAK2	Cytoskeleton / epithelial remodeling	Included as a lactylation-associated candidate relevant to cytoskeletal organization, epithelial remodeling, cell migration, or fibrosis-associated cell-state transition.	Cytoskeletal, epithelial structural or cell-migration-related gene; relevant to epithelial remodeling and fibrosis-associated cell-state transitions.	Hu Y, He Z, Li Z, et al. Lactylation: the novel histone modification influence on gene expression, protein function, and disease. Clinical Epigenetics. 2024.	PMID: 38812044; DOI: 10.1186/s13148-024-01682-2
PARP1	Histone/chromatin/transcription regulation	Included because lactylation is primarily interpreted as a lactate-derived histone/epigenetic mark that remodels chromatin and transcription; this gene belongs to chromatin- or transcription-regulatory candidates in the curated set.	Histone, chromatin-associated or transcription-regulatory gene. Included because lactylation is primarily interpreted as a lactate-derived epigenetic/transcriptional remodeling process.	Zhang D, Tang Z, Huang H, et al. Metabolic regulation of gene expression by histone lactylation. Nature. 2019;574(7779):575-580.; Hu Y, He Z, Li Z, et al. Lactylation: the novel histone modification influence on gene expression, protein function, and disease. Clinical Epigenetics. 2024.	PMID: 31645732; DOI: 10.1038/s41586-019-1678-1; PMID: 38812044; DOI: 10.1186/s13148-024-01682-2
PCBP1	RNA processing / translation / nuclear protein	Included as a lactylation-associated candidate from the curated gene set, reflecting transcriptional, post-transcriptional, or translational remodeling associated with lactate/lactylation-related cell states.	RNA-binding, splicing, ribosomal or translation-related gene; represents lactylation-associated transcriptional/post-transcriptional remodeling candidates reported in curated lists.	Hu Y, He Z, Li Z, et al. Lactylation: the novel histone modification influence on gene expression, protein function, and disease. Clinical Epigenetics. 2024.	PMID: 38812044; DOI: 10.1186/s13148-024-01682-2
PCBP2	RNA processing / translation / nuclear protein	Included as a lactylation-associated candidate from the curated gene set, reflecting transcriptional, post-transcriptional, or translational remodeling associated with lactate/lactylation-related cell states.	RNA-binding, splicing, ribosomal or translation-related gene; represents lactylation-associated transcriptional/post-transcriptional remodeling candidates reported in curated lists.	Hu Y, He Z, Li Z, et al. Lactylation: the novel histone modification influence on gene expression, protein function, and disease. Clinical Epigenetics. 2024.	PMID: 38812044; DOI: 10.1186/s13148-024-01682-2
PCMT1	Protein homeostasis / stress response / redox	Included as a lactylation-associated candidate related to proteostasis, oxidative stress, stress-response, or redox adaptation under metabolic stress.	Chaperone, proteostasis, oxidative-stress or redox-related gene; relevant to metabolic stress and lactylation-associated stress-response programs.	Hu Y, He Z, Li Z, et al. Lactylation: the novel histone modification influence on gene expression, protein function, and disease. Clinical Epigenetics. 2024.	PMID: 38812044; DOI: 10.1186/s13148-024-01682-2
PCNP	RNA processing / translation / nuclear protein	Included as a lactylation-associated candidate from the curated gene set, reflecting transcriptional, post-transcriptional, or translational remodeling associated with lactate/lactylation-related cell states.	RNA-binding, splicing, ribosomal or translation-related gene; represents lactylation-associated transcriptional/post-transcriptional remodeling candidates reported in curated lists.	Hu Y, He Z, Li Z, et al. Lactylation: the novel histone modification influence on gene expression, protein function, and disease. Clinical Epigenetics. 2024.	PMID: 38812044; DOI: 10.1186/s13148-024-01682-2
PDAP1	RNA processing / translation / nuclear protein	Included as a lactylation-associated candidate from the curated gene set, reflecting transcriptional, post-transcriptional, or translational remodeling associated with lactate/lactylation-related cell states.	RNA-binding, splicing, ribosomal or translation-related gene; represents lactylation-associated transcriptional/post-transcriptional remodeling candidates reported in curated lists.	Hu Y, He Z, Li Z, et al. Lactylation: the novel histone modification influence on gene expression, protein function, and disease. Clinical Epigenetics. 2024.	PMID: 38812044; DOI: 10.1186/s13148-024-01682-2
PDLIM1	Cytoskeleton / epithelial remodeling	Included as a lactylation-associated candidate relevant to cytoskeletal organization, epithelial remodeling, cell migration, or fibrosis-associated cell-state transition.	Cytoskeletal, epithelial structural or cell-migration-related gene; relevant to epithelial remodeling and fibrosis-associated cell-state transitions.	Hu Y, He Z, Li Z, et al. Lactylation: the novel histone modification influence on gene expression, protein function, and disease. Clinical Epigenetics. 2024.	PMID: 38812044; DOI: 10.1186/s13148-024-01682-2
PES1	Cell cycle / DNA repair / proliferation	Included as a lactylation-associated candidate related to cell-cycle activity, DNA repair, or proliferative remodeling in metabolically stressed cells.	Cell-cycle, DNA-repair, nuclear transport or proliferation-related gene; relevant to stress-associated epithelial proliferation and remodeling.	Hu Y, He Z, Li Z, et al. Lactylation: the novel histone modification influence on gene expression, protein function, and disease. Clinical Epigenetics. 2024.	PMID: 38812044; DOI: 10.1186/s13148-024-01682-2
PFKM	Lactate production / glycolytic metabolism	Included because it participates in glycolysis, pyruvate/lactate-related metabolism, redox balance, or metabolic remodeling that can influence lactate accumulation.	Metabolic enzyme or glycolysis-associated gene contributing to glycolytic flux, lactate generation, redox balance or related metabolic remodeling.	KEGG NETWORK N00731: Glycolysis; Kanehisa M, et al. KEGG: biological systems database as a model of the real world. Nucleic Acids Research. 2025;53(D1):D672-D677.; NCBI Gene: LDHA lactate dehydrogenase A.	KEGG ID: N00731; PMID: 39417505; NCBI Gene ID: 3939
PFKP	Lactate production / glycolytic metabolism	Included because it participates in glycolysis, pyruvate/lactate-related metabolism, redox balance, or metabolic remodeling that can influence lactate accumulation.	Metabolic enzyme or glycolysis-associated gene contributing to glycolytic flux, lactate generation, redox balance or related metabolic remodeling.	KEGG NETWORK N00731: Glycolysis; Kanehisa M, et al. KEGG: biological systems database as a model of the real world. Nucleic Acids Research. 2025;53(D1):D672-D677.; NCBI Gene: LDHA lactate dehydrogenase A.	KEGG ID: N00731; PMID: 39417505; NCBI Gene ID: 3939
PFN1	Cytoskeleton / epithelial remodeling	Included as a lactylation-associated candidate relevant to cytoskeletal organization, epithelial remodeling, cell migration, or fibrosis-associated cell-state transition.	Cytoskeletal, epithelial structural or cell-migration-related gene; relevant to epithelial remodeling and fibrosis-associated cell-state transitions.	Hu Y, He Z, Li Z, et al. Lactylation: the novel histone modification influence on gene expression, protein function, and disease. Clinical Epigenetics. 2024.	PMID: 38812044; DOI: 10.1186/s13148-024-01682-2
PGK1	Lactate production / glycolytic metabolism	Included because it participates in glycolysis, pyruvate/lactate-related metabolism, redox balance, or metabolic remodeling that can influence lactate accumulation.	Metabolic enzyme or glycolysis-associated gene contributing to glycolytic flux, lactate generation, redox balance or related metabolic remodeling.	KEGG NETWORK N00731: Glycolysis; Kanehisa M, et al. KEGG: biological systems database as a model of the real world. Nucleic Acids Research. 2025;53(D1):D672-D677.; NCBI Gene: LDHA lactate dehydrogenase A.	KEGG ID: N00731; PMID: 39417505; NCBI Gene ID: 3939
PHC3	Histone/chromatin/transcription regulation	Included because lactylation is primarily interpreted as a lactate-derived histone/epigenetic mark that remodels chromatin and transcription; this gene belongs to chromatin- or transcription-regulatory candidates in the curated set.	Histone, chromatin-associated or transcription-regulatory gene. Included because lactylation is primarily interpreted as a lactate-derived epigenetic/transcriptional remodeling process.	Zhang D, Tang Z, Huang H, et al. Metabolic regulation of gene expression by histone lactylation. Nature. 2019;574(7779):575-580.; Hu Y, He Z, Li Z, et al. Lactylation: the novel histone modification influence on gene expression, protein function, and disease. Clinical Epigenetics. 2024.	PMID: 31645732; DOI: 10.1038/s41586-019-1678-1; PMID: 38812044; DOI: 10.1186/s13148-024-01682-2
PHF6	Histone/chromatin/transcription regulation	Included because lactylation is primarily interpreted as a lactate-derived histone/epigenetic mark that remodels chromatin and transcription; this gene belongs to chromatin- or transcription-regulatory candidates in the curated set.	Histone, chromatin-associated or transcription-regulatory gene. Included because lactylation is primarily interpreted as a lactate-derived epigenetic/transcriptional remodeling process.	Zhang D, Tang Z, Huang H, et al. Metabolic regulation of gene expression by histone lactylation. Nature. 2019;574(7779):575-580.; Hu Y, He Z, Li Z, et al. Lactylation: the novel histone modification influence on gene expression, protein function, and disease. Clinical Epigenetics. 2024.	PMID: 31645732; DOI: 10.1038/s41586-019-1678-1; PMID: 38812044; DOI: 10.1186/s13148-024-01682-2
PKM	Lactate production / glycolytic metabolism	Included because it participates in glycolysis, pyruvate/lactate-related metabolism, redox balance, or metabolic remodeling that can influence lactate accumulation.	Metabolic enzyme or glycolysis-associated gene contributing to glycolytic flux, lactate generation, redox balance or related metabolic remodeling.	KEGG NETWORK N00731: Glycolysis; Kanehisa M, et al. KEGG: biological systems database as a model of the real world. Nucleic Acids Research. 2025;53(D1):D672-D677.; NCBI Gene: LDHA lactate dehydrogenase A.	KEGG ID: N00731; PMID: 39417505; NCBI Gene ID: 3939
POLDIP3	RNA processing / translation / nuclear protein	Included as a lactylation-associated candidate from the curated gene set, reflecting transcriptional, post-transcriptional, or translational remodeling associated with lactate/lactylation-related cell states.	RNA-binding, splicing, ribosomal or translation-related gene; represents lactylation-associated transcriptional/post-transcriptional remodeling candidates reported in curated lists.	Hu Y, He Z, Li Z, et al. Lactylation: the novel histone modification influence on gene expression, protein function, and disease. Clinical Epigenetics. 2024.	PMID: 38812044; DOI: 10.1186/s13148-024-01682-2
PPIA	Protein homeostasis / stress response / redox	Included as a lactylation-associated candidate related to proteostasis, oxidative stress, stress-response, or redox adaptation under metabolic stress.	Chaperone, proteostasis, oxidative-stress or redox-related gene; relevant to metabolic stress and lactylation-associated stress-response programs.	Hu Y, He Z, Li Z, et al. Lactylation: the novel histone modification influence on gene expression, protein function, and disease. Clinical Epigenetics. 2024.	PMID: 38812044; DOI: 10.1186/s13148-024-01682-2
PPIL4	RNA processing / translation / nuclear protein	Included as a lactylation-associated candidate from the curated gene set, reflecting transcriptional, post-transcriptional, or translational remodeling associated with lactate/lactylation-related cell states.	RNA-binding, splicing, ribosomal or translation-related gene; represents lactylation-associated transcriptional/post-transcriptional remodeling candidates reported in curated lists.	Hu Y, He Z, Li Z, et al. Lactylation: the novel histone modification influence on gene expression, protein function, and disease. Clinical Epigenetics. 2024.	PMID: 38812044; DOI: 10.1186/s13148-024-01682-2
PPM1G	Cell cycle / DNA repair / proliferation	Included as a lactylation-associated candidate related to cell-cycle activity, DNA repair, or proliferative remodeling in metabolically stressed cells.	Cell-cycle, DNA-repair, nuclear transport or proliferation-related gene; relevant to stress-associated epithelial proliferation and remodeling.	Hu Y, He Z, Li Z, et al. Lactylation: the novel histone modification influence on gene expression, protein function, and disease. Clinical Epigenetics. 2024.	PMID: 38812044; DOI: 10.1186/s13148-024-01682-2
PPP1CB	Cell cycle / DNA repair / proliferation	Included as a lactylation-associated candidate related to cell-cycle activity, DNA repair, or proliferative remodeling in metabolically stressed cells.	Cell-cycle, DNA-repair, nuclear transport or proliferation-related gene; relevant to stress-associated epithelial proliferation and remodeling.	Hu Y, He Z, Li Z, et al. Lactylation: the novel histone modification influence on gene expression, protein function, and disease. Clinical Epigenetics. 2024.	PMID: 38812044; DOI: 10.1186/s13148-024-01682-2
PPP1CC	Cell cycle / DNA repair / proliferation	Included as a lactylation-associated candidate related to cell-cycle activity, DNA repair, or proliferative remodeling in metabolically stressed cells.	Cell-cycle, DNA-repair, nuclear transport or proliferation-related gene; relevant to stress-associated epithelial proliferation and remodeling.	Hu Y, He Z, Li Z, et al. Lactylation: the novel histone modification influence on gene expression, protein function, and disease. Clinical Epigenetics. 2024.	PMID: 38812044; DOI: 10.1186/s13148-024-01682-2
PPP1R2B	Cell cycle / DNA repair / proliferation	Included as a lactylation-associated candidate related to cell-cycle activity, DNA repair, or proliferative remodeling in metabolically stressed cells.	Cell-cycle, DNA-repair, nuclear transport or proliferation-related gene; relevant to stress-associated epithelial proliferation and remodeling.	Hu Y, He Z, Li Z, et al. Lactylation: the novel histone modification influence on gene expression, protein function, and disease. Clinical Epigenetics. 2024.	PMID: 38812044; DOI: 10.1186/s13148-024-01682-2
PRAM1	Immune / inflammatory response	Included as a lactylation-associated candidate related to inflammatory signaling or immune-cell activation in lactate-rich microenvironments.	Immune, myeloid or inflammatory response-related gene; included to represent lactylation-associated immune microenvironment remodeling.	Hu Y, He Z, Li Z, et al. Lactylation: the novel histone modification influence on gene expression, protein function, and disease. Clinical Epigenetics. 2024.	PMID: 38812044; DOI: 10.1186/s13148-024-01682-2
PRCC	RNA processing / translation / nuclear protein	Included as a lactylation-associated candidate from the curated gene set, reflecting transcriptional, post-transcriptional, or translational remodeling associated with lactate/lactylation-related cell states.	RNA-binding, splicing, ribosomal or translation-related gene; represents lactylation-associated transcriptional/post-transcriptional remodeling candidates reported in curated lists.	Hu Y, He Z, Li Z, et al. Lactylation: the novel histone modification influence on gene expression, protein function, and disease. Clinical Epigenetics. 2024.	PMID: 38812044; DOI: 10.1186/s13148-024-01682-2
PRDX1	Protein homeostasis / stress response / redox	Included as a lactylation-associated candidate related to proteostasis, oxidative stress, stress-response, or redox adaptation under metabolic stress.	Chaperone, proteostasis, oxidative-stress or redox-related gene; relevant to metabolic stress and lactylation-associated stress-response programs.	Hu Y, He Z, Li Z, et al. Lactylation: the novel histone modification influence on gene expression, protein function, and disease. Clinical Epigenetics. 2024.	PMID: 38812044; DOI: 10.1186/s13148-024-01682-2
PRDX6	Protein homeostasis / stress response / redox	Included as a lactylation-associated candidate related to proteostasis, oxidative stress, stress-response, or redox adaptation under metabolic stress.	Chaperone, proteostasis, oxidative-stress or redox-related gene; relevant to metabolic stress and lactylation-associated stress-response programs.	Hu Y, He Z, Li Z, et al. Lactylation: the novel histone modification influence on gene expression, protein function, and disease. Clinical Epigenetics. 2024.	PMID: 38812044; DOI: 10.1186/s13148-024-01682-2
PRKDC	Cell cycle / DNA repair / proliferation	Included as a lactylation-associated candidate related to cell-cycle activity, DNA repair, or proliferative remodeling in metabolically stressed cells.	Cell-cycle, DNA-repair, nuclear transport or proliferation-related gene; relevant to stress-associated epithelial proliferation and remodeling.	Hu Y, He Z, Li Z, et al. Lactylation: the novel histone modification influence on gene expression, protein function, and disease. Clinical Epigenetics. 2024.	PMID: 38812044; DOI: 10.1186/s13148-024-01682-2
PRPF6	RNA processing / translation / nuclear protein	Included as a lactylation-associated candidate from the curated gene set, reflecting transcriptional, post-transcriptional, or translational remodeling associated with lactate/lactylation-related cell states.	RNA-binding, splicing, ribosomal or translation-related gene; represents lactylation-associated transcriptional/post-transcriptional remodeling candidates reported in curated lists.	Hu Y, He Z, Li Z, et al. Lactylation: the novel histone modification influence on gene expression, protein function, and disease. Clinical Epigenetics. 2024.	PMID: 38812044; DOI: 10.1186/s13148-024-01682-2
PSMA7	Protein homeostasis / stress response / redox	Included as a lactylation-associated candidate related to proteostasis, oxidative stress, stress-response, or redox adaptation under metabolic stress.	Chaperone, proteostasis, oxidative-stress or redox-related gene; relevant to metabolic stress and lactylation-associated stress-response programs.	Hu Y, He Z, Li Z, et al. Lactylation: the novel histone modification influence on gene expression, protein function, and disease. Clinical Epigenetics. 2024.	PMID: 38812044; DOI: 10.1186/s13148-024-01682-2
PSMC1	Protein homeostasis / stress response / redox	Included as a lactylation-associated candidate related to proteostasis, oxidative stress, stress-response, or redox adaptation under metabolic stress.	Chaperone, proteostasis, oxidative-stress or redox-related gene; relevant to metabolic stress and lactylation-associated stress-response programs.	Hu Y, He Z, Li Z, et al. Lactylation: the novel histone modification influence on gene expression, protein function, and disease. Clinical Epigenetics. 2024.	PMID: 38812044; DOI: 10.1186/s13148-024-01682-2
PSME3IP1	RNA processing / translation / nuclear protein	Included as a lactylation-associated candidate from the curated gene set, reflecting transcriptional, post-transcriptional, or translational remodeling associated with lactate/lactylation-related cell states.	RNA-binding, splicing, ribosomal or translation-related gene; represents lactylation-associated transcriptional/post-transcriptional remodeling candidates reported in curated lists.	Hu Y, He Z, Li Z, et al. Lactylation: the novel histone modification influence on gene expression, protein function, and disease. Clinical Epigenetics. 2024.	PMID: 38812044; DOI: 10.1186/s13148-024-01682-2
PTBP1	RNA processing / translation / nuclear protein	Included as a lactylation-associated candidate from the curated gene set, reflecting transcriptional, post-transcriptional, or translational remodeling associated with lactate/lactylation-related cell states.	RNA-binding, splicing, ribosomal or translation-related gene; represents lactylation-associated transcriptional/post-transcriptional remodeling candidates reported in curated lists.	Hu Y, He Z, Li Z, et al. Lactylation: the novel histone modification influence on gene expression, protein function, and disease. Clinical Epigenetics. 2024.	PMID: 38812044; DOI: 10.1186/s13148-024-01682-2
PTMA	Cell cycle / DNA repair / proliferation	Included as a lactylation-associated candidate related to cell-cycle activity, DNA repair, or proliferative remodeling in metabolically stressed cells.	Cell-cycle, DNA-repair, nuclear transport or proliferation-related gene; relevant to stress-associated epithelial proliferation and remodeling.	Hu Y, He Z, Li Z, et al. Lactylation: the novel histone modification influence on gene expression, protein function, and disease. Clinical Epigenetics. 2024.	PMID: 38812044; DOI: 10.1186/s13148-024-01682-2
RACGAP1	Cytoskeleton / epithelial remodeling	Included as a lactylation-associated candidate relevant to cytoskeletal organization, epithelial remodeling, cell migration, or fibrosis-associated cell-state transition.	Cytoskeletal, epithelial structural or cell-migration-related gene; relevant to epithelial remodeling and fibrosis-associated cell-state transitions.	Hu Y, He Z, Li Z, et al. Lactylation: the novel histone modification influence on gene expression, protein function, and disease. Clinical Epigenetics. 2024.	PMID: 38812044; DOI: 10.1186/s13148-024-01682-2
RALYL	Published lactylation-associated candidate	Included because it was reported in published lactylation-related studies or curated lactylation-associated gene lists.	Gene retained from the originally submitted lactylation-related gene set. It is interpreted as part of a literature-curated lactylation-associated transcriptional signature rather than direct evidence of site-specific lactylation.	Hu Y, He Z, Li Z, et al. Lactylation: the novel histone modification influence on gene expression, protein function, and disease. Clinical Epigenetics. 2024.	PMID: 38812044; DOI: 10.1186/s13148-024-01682-2
RAN	Cell cycle / DNA repair / proliferation	Included as a lactylation-associated candidate related to cell-cycle activity, DNA repair, or proliferative remodeling in metabolically stressed cells.	Cell-cycle, DNA-repair, nuclear transport or proliferation-related gene; relevant to stress-associated epithelial proliferation and remodeling.	Hu Y, He Z, Li Z, et al. Lactylation: the novel histone modification influence on gene expression, protein function, and disease. Clinical Epigenetics. 2024.	PMID: 38812044; DOI: 10.1186/s13148-024-01682-2
RANBP2	Cell cycle / DNA repair / proliferation	Included as a lactylation-associated candidate related to cell-cycle activity, DNA repair, or proliferative remodeling in metabolically stressed cells.	Cell-cycle, DNA-repair, nuclear transport or proliferation-related gene; relevant to stress-associated epithelial proliferation and remodeling.	Hu Y, He Z, Li Z, et al. Lactylation: the novel histone modification influence on gene expression, protein function, and disease. Clinical Epigenetics. 2024.	PMID: 38812044; DOI: 10.1186/s13148-024-01682-2
RB1	Histone/chromatin/transcription regulation	Included because lactylation is primarily interpreted as a lactate-derived histone/epigenetic mark that remodels chromatin and transcription; this gene belongs to chromatin- or transcription-regulatory candidates in the curated set.	Histone, chromatin-associated or transcription-regulatory gene. Included because lactylation is primarily interpreted as a lactate-derived epigenetic/transcriptional remodeling process.	Zhang D, Tang Z, Huang H, et al. Metabolic regulation of gene expression by histone lactylation. Nature. 2019;574(7779):575-580.; Hu Y, He Z, Li Z, et al. Lactylation: the novel histone modification influence on gene expression, protein function, and disease. Clinical Epigenetics. 2024.	PMID: 31645732; DOI: 10.1038/s41586-019-1678-1; PMID: 38812044; DOI: 10.1186/s13148-024-01682-2
RBM10	RNA processing / translation / nuclear protein	Included as a lactylation-associated candidate from the curated gene set, reflecting transcriptional, post-transcriptional, or translational remodeling associated with lactate/lactylation-related cell states.	RNA-binding, splicing, ribosomal or translation-related gene; represents lactylation-associated transcriptional/post-transcriptional remodeling candidates reported in curated lists.	Hu Y, He Z, Li Z, et al. Lactylation: the novel histone modification influence on gene expression, protein function, and disease. Clinical Epigenetics. 2024.	PMID: 38812044; DOI: 10.1186/s13148-024-01682-2
RBM14	RNA processing / translation / nuclear protein	Included as a lactylation-associated candidate from the curated gene set, reflecting transcriptional, post-transcriptional, or translational remodeling associated with lactate/lactylation-related cell states.	RNA-binding, splicing, ribosomal or translation-related gene; represents lactylation-associated transcriptional/post-transcriptional remodeling candidates reported in curated lists.	Hu Y, He Z, Li Z, et al. Lactylation: the novel histone modification influence on gene expression, protein function, and disease. Clinical Epigenetics. 2024.	PMID: 38812044; DOI: 10.1186/s13148-024-01682-2
RBM17	RNA processing / translation / nuclear protein	Included as a lactylation-associated candidate from the curated gene set, reflecting transcriptional, post-transcriptional, or translational remodeling associated with lactate/lactylation-related cell states.	RNA-binding, splicing, ribosomal or translation-related gene; represents lactylation-associated transcriptional/post-transcriptional remodeling candidates reported in curated lists.	Hu Y, He Z, Li Z, et al. Lactylation: the novel histone modification influence on gene expression, protein function, and disease. Clinical Epigenetics. 2024.	PMID: 38812044; DOI: 10.1186/s13148-024-01682-2
RBM25	RNA processing / translation / nuclear protein	Included as a lactylation-associated candidate from the curated gene set, reflecting transcriptional, post-transcriptional, or translational remodeling associated with lactate/lactylation-related cell states.	RNA-binding, splicing, ribosomal or translation-related gene; represents lactylation-associated transcriptional/post-transcriptional remodeling candidates reported in curated lists.	Hu Y, He Z, Li Z, et al. Lactylation: the novel histone modification influence on gene expression, protein function, and disease. Clinical Epigenetics. 2024.	PMID: 38812044; DOI: 10.1186/s13148-024-01682-2
RBM39	RNA processing / translation / nuclear protein	Included as a lactylation-associated candidate from the curated gene set, reflecting transcriptional, post-transcriptional, or translational remodeling associated with lactate/lactylation-related cell states.	RNA-binding, splicing, ribosomal or translation-related gene; represents lactylation-associated transcriptional/post-transcriptional remodeling candidates reported in curated lists.	Hu Y, He Z, Li Z, et al. Lactylation: the novel histone modification influence on gene expression, protein function, and disease. Clinical Epigenetics. 2024.	PMID: 38812044; DOI: 10.1186/s13148-024-01682-2
RBMX	RNA processing / translation / nuclear protein	Included as a lactylation-associated candidate from the curated gene set, reflecting transcriptional, post-transcriptional, or translational remodeling associated with lactate/lactylation-related cell states.	RNA-binding, splicing, ribosomal or translation-related gene; represents lactylation-associated transcriptional/post-transcriptional remodeling candidates reported in curated lists.	Hu Y, He Z, Li Z, et al. Lactylation: the novel histone modification influence on gene expression, protein function, and disease. Clinical Epigenetics. 2024.	PMID: 38812044; DOI: 10.1186/s13148-024-01682-2
RCC2	Cytoskeleton / epithelial remodeling	Included as a lactylation-associated candidate relevant to cytoskeletal organization, epithelial remodeling, cell migration, or fibrosis-associated cell-state transition.	Cytoskeletal, epithelial structural or cell-migration-related gene; relevant to epithelial remodeling and fibrosis-associated cell-state transitions.	Hu Y, He Z, Li Z, et al. Lactylation: the novel histone modification influence on gene expression, protein function, and disease. Clinical Epigenetics. 2024.	PMID: 38812044; DOI: 10.1186/s13148-024-01682-2
RECQL	Cell cycle / DNA repair / proliferation	Included as a lactylation-associated candidate related to cell-cycle activity, DNA repair, or proliferative remodeling in metabolically stressed cells.	Cell-cycle, DNA-repair, nuclear transport or proliferation-related gene; relevant to stress-associated epithelial proliferation and remodeling.	Hu Y, He Z, Li Z, et al. Lactylation: the novel histone modification influence on gene expression, protein function, and disease. Clinical Epigenetics. 2024.	PMID: 38812044; DOI: 10.1186/s13148-024-01682-2
RFC1	Cell cycle / DNA repair / proliferation	Included as a lactylation-associated candidate related to cell-cycle activity, DNA repair, or proliferative remodeling in metabolically stressed cells.	Cell-cycle, DNA-repair, nuclear transport or proliferation-related gene; relevant to stress-associated epithelial proliferation and remodeling.	Hu Y, He Z, Li Z, et al. Lactylation: the novel histone modification influence on gene expression, protein function, and disease. Clinical Epigenetics. 2024.	PMID: 38812044; DOI: 10.1186/s13148-024-01682-2
RFC4	Cell cycle / DNA repair / proliferation	Included as a lactylation-associated candidate related to cell-cycle activity, DNA repair, or proliferative remodeling in metabolically stressed cells.	Cell-cycle, DNA-repair, nuclear transport or proliferation-related gene; relevant to stress-associated epithelial proliferation and remodeling.	Hu Y, He Z, Li Z, et al. Lactylation: the novel histone modification influence on gene expression, protein function, and disease. Clinical Epigenetics. 2024.	PMID: 38812044; DOI: 10.1186/s13148-024-01682-2
RIMS1	Cytoskeleton / epithelial remodeling	Included as a lactylation-associated candidate relevant to cytoskeletal organization, epithelial remodeling, cell migration, or fibrosis-associated cell-state transition.	Cytoskeletal, epithelial structural or cell-migration-related gene; relevant to epithelial remodeling and fibrosis-associated cell-state transitions.	Hu Y, He Z, Li Z, et al. Lactylation: the novel histone modification influence on gene expression, protein function, and disease. Clinical Epigenetics. 2024.	PMID: 38812044; DOI: 10.1186/s13148-024-01682-2
RPA1	Cell cycle / DNA repair / proliferation	Included as a lactylation-associated candidate related to cell-cycle activity, DNA repair, or proliferative remodeling in metabolically stressed cells.	Cell-cycle, DNA-repair, nuclear transport or proliferation-related gene; relevant to stress-associated epithelial proliferation and remodeling.	Hu Y, He Z, Li Z, et al. Lactylation: the novel histone modification influence on gene expression, protein function, and disease. Clinical Epigenetics. 2024.	PMID: 38812044; DOI: 10.1186/s13148-024-01682-2
RPL13	RNA processing / translation / nuclear protein	Included as a lactylation-associated candidate from the curated gene set, reflecting transcriptional, post-transcriptional, or translational remodeling associated with lactate/lactylation-related cell states.	RNA-binding, splicing, ribosomal or translation-related gene; represents lactylation-associated transcriptional/post-transcriptional remodeling candidates reported in curated lists.	Hu Y, He Z, Li Z, et al. Lactylation: the novel histone modification influence on gene expression, protein function, and disease. Clinical Epigenetics. 2024.	PMID: 38812044; DOI: 10.1186/s13148-024-01682-2
RPL14	RNA processing / translation / nuclear protein	Included as a lactylation-associated candidate from the curated gene set, reflecting transcriptional, post-transcriptional, or translational remodeling associated with lactate/lactylation-related cell states.	RNA-binding, splicing, ribosomal or translation-related gene; represents lactylation-associated transcriptional/post-transcriptional remodeling candidates reported in curated lists.	Hu Y, He Z, Li Z, et al. Lactylation: the novel histone modification influence on gene expression, protein function, and disease. Clinical Epigenetics. 2024.	PMID: 38812044; DOI: 10.1186/s13148-024-01682-2
RPL22	RNA processing / translation / nuclear protein	Included as a lactylation-associated candidate from the curated gene set, reflecting transcriptional, post-transcriptional, or translational remodeling associated with lactate/lactylation-related cell states.	RNA-binding, splicing, ribosomal or translation-related gene; represents lactylation-associated transcriptional/post-transcriptional remodeling candidates reported in curated lists.	Hu Y, He Z, Li Z, et al. Lactylation: the novel histone modification influence on gene expression, protein function, and disease. Clinical Epigenetics. 2024.	PMID: 38812044; DOI: 10.1186/s13148-024-01682-2
RPL24	RNA processing / translation / nuclear protein	Included as a lactylation-associated candidate from the curated gene set, reflecting transcriptional, post-transcriptional, or translational remodeling associated with lactate/lactylation-related cell states.	RNA-binding, splicing, ribosomal or translation-related gene; represents lactylation-associated transcriptional/post-transcriptional remodeling candidates reported in curated lists.	Hu Y, He Z, Li Z, et al. Lactylation: the novel histone modification influence on gene expression, protein function, and disease. Clinical Epigenetics. 2024.	PMID: 38812044; DOI: 10.1186/s13148-024-01682-2
RPL29	RNA processing / translation / nuclear protein	Included as a lactylation-associated candidate from the curated gene set, reflecting transcriptional, post-transcriptional, or translational remodeling associated with lactate/lactylation-related cell states.	RNA-binding, splicing, ribosomal or translation-related gene; represents lactylation-associated transcriptional/post-transcriptional remodeling candidates reported in curated lists.	Hu Y, He Z, Li Z, et al. Lactylation: the novel histone modification influence on gene expression, protein function, and disease. Clinical Epigenetics. 2024.	PMID: 38812044; DOI: 10.1186/s13148-024-01682-2
RPL5	RNA processing / translation / nuclear protein	Included as a lactylation-associated candidate from the curated gene set, reflecting transcriptional, post-transcriptional, or translational remodeling associated with lactate/lactylation-related cell states.	RNA-binding, splicing, ribosomal or translation-related gene; represents lactylation-associated transcriptional/post-transcriptional remodeling candidates reported in curated lists.	Hu Y, He Z, Li Z, et al. Lactylation: the novel histone modification influence on gene expression, protein function, and disease. Clinical Epigenetics. 2024.	PMID: 38812044; DOI: 10.1186/s13148-024-01682-2
RPS11	RNA processing / translation / nuclear protein	Included as a lactylation-associated candidate from the curated gene set, reflecting transcriptional, post-transcriptional, or translational remodeling associated with lactate/lactylation-related cell states.	RNA-binding, splicing, ribosomal or translation-related gene; represents lactylation-associated transcriptional/post-transcriptional remodeling candidates reported in curated lists.	Hu Y, He Z, Li Z, et al. Lactylation: the novel histone modification influence on gene expression, protein function, and disease. Clinical Epigenetics. 2024.	PMID: 38812044; DOI: 10.1186/s13148-024-01682-2
RPS23	RNA processing / translation / nuclear protein	Included as a lactylation-associated candidate from the curated gene set, reflecting transcriptional, post-transcriptional, or translational remodeling associated with lactate/lactylation-related cell states.	RNA-binding, splicing, ribosomal or translation-related gene; represents lactylation-associated transcriptional/post-transcriptional remodeling candidates reported in curated lists.	Hu Y, He Z, Li Z, et al. Lactylation: the novel histone modification influence on gene expression, protein function, and disease. Clinical Epigenetics. 2024.	PMID: 38812044; DOI: 10.1186/s13148-024-01682-2
RPS27A	RNA processing / translation / nuclear protein	Included as a lactylation-associated candidate from the curated gene set, reflecting transcriptional, post-transcriptional, or translational remodeling associated with lactate/lactylation-related cell states.	RNA-binding, splicing, ribosomal or translation-related gene; represents lactylation-associated transcriptional/post-transcriptional remodeling candidates reported in curated lists.	Hu Y, He Z, Li Z, et al. Lactylation: the novel histone modification influence on gene expression, protein function, and disease. Clinical Epigenetics. 2024.	PMID: 38812044; DOI: 10.1186/s13148-024-01682-2
RRP1B	RNA processing / translation / nuclear protein	Included as a lactylation-associated candidate from the curated gene set, reflecting transcriptional, post-transcriptional, or translational remodeling associated with lactate/lactylation-related cell states.	RNA-binding, splicing, ribosomal or translation-related gene; represents lactylation-associated transcriptional/post-transcriptional remodeling candidates reported in curated lists.	Hu Y, He Z, Li Z, et al. Lactylation: the novel histone modification influence on gene expression, protein function, and disease. Clinical Epigenetics. 2024.	PMID: 38812044; DOI: 10.1186/s13148-024-01682-2
RSL1D1	RNA processing / translation / nuclear protein	Included as a lactylation-associated candidate from the curated gene set, reflecting transcriptional, post-transcriptional, or translational remodeling associated with lactate/lactylation-related cell states.	RNA-binding, splicing, ribosomal or translation-related gene; represents lactylation-associated transcriptional/post-transcriptional remodeling candidates reported in curated lists.	Hu Y, He Z, Li Z, et al. Lactylation: the novel histone modification influence on gene expression, protein function, and disease. Clinical Epigenetics. 2024.	PMID: 38812044; DOI: 10.1186/s13148-024-01682-2
S100A11	Cytoskeleton / epithelial remodeling	Included as a lactylation-associated candidate relevant to cytoskeletal organization, epithelial remodeling, cell migration, or fibrosis-associated cell-state transition.	Cytoskeletal, epithelial structural or cell-migration-related gene; relevant to epithelial remodeling and fibrosis-associated cell-state transitions.	Hu Y, He Z, Li Z, et al. Lactylation: the novel histone modification influence on gene expression, protein function, and disease. Clinical Epigenetics. 2024.	PMID: 38812044; DOI: 10.1186/s13148-024-01682-2
S100A2	Cytoskeleton / epithelial remodeling	Included as a lactylation-associated candidate relevant to cytoskeletal organization, epithelial remodeling, cell migration, or fibrosis-associated cell-state transition.	Cytoskeletal, epithelial structural or cell-migration-related gene; relevant to epithelial remodeling and fibrosis-associated cell-state transitions.	Hu Y, He Z, Li Z, et al. Lactylation: the novel histone modification influence on gene expression, protein function, and disease. Clinical Epigenetics. 2024.	PMID: 38812044; DOI: 10.1186/s13148-024-01682-2
S100A4	Cytoskeleton / epithelial remodeling	Included as a lactylation-associated candidate relevant to cytoskeletal organization, epithelial remodeling, cell migration, or fibrosis-associated cell-state transition.	Cytoskeletal, epithelial structural or cell-migration-related gene; relevant to epithelial remodeling and fibrosis-associated cell-state transitions.	Hu Y, He Z, Li Z, et al. Lactylation: the novel histone modification influence on gene expression, protein function, and disease. Clinical Epigenetics. 2024.	PMID: 38812044; DOI: 10.1186/s13148-024-01682-2
S100A6	Cytoskeleton / epithelial remodeling	Included as a lactylation-associated candidate relevant to cytoskeletal organization, epithelial remodeling, cell migration, or fibrosis-associated cell-state transition.	Cytoskeletal, epithelial structural or cell-migration-related gene; relevant to epithelial remodeling and fibrosis-associated cell-state transitions.	Hu Y, He Z, Li Z, et al. Lactylation: the novel histone modification influence on gene expression, protein function, and disease. Clinical Epigenetics. 2024.	PMID: 38812044; DOI: 10.1186/s13148-024-01682-2
SAFB	RNA processing / translation / nuclear protein	Included as a lactylation-associated candidate from the curated gene set, reflecting transcriptional, post-transcriptional, or translational remodeling associated with lactate/lactylation-related cell states.	RNA-binding, splicing, ribosomal or translation-related gene; represents lactylation-associated transcriptional/post-transcriptional remodeling candidates reported in curated lists.	Hu Y, He Z, Li Z, et al. Lactylation: the novel histone modification influence on gene expression, protein function, and disease. Clinical Epigenetics. 2024.	PMID: 38812044; DOI: 10.1186/s13148-024-01682-2
SARNP	RNA processing / translation / nuclear protein	Included as a lactylation-associated candidate from the curated gene set, reflecting transcriptional, post-transcriptional, or translational remodeling associated with lactate/lactylation-related cell states.	RNA-binding, splicing, ribosomal or translation-related gene; represents lactylation-associated transcriptional/post-transcriptional remodeling candidates reported in curated lists.	Hu Y, He Z, Li Z, et al. Lactylation: the novel histone modification influence on gene expression, protein function, and disease. Clinical Epigenetics. 2024.	PMID: 38812044; DOI: 10.1186/s13148-024-01682-2
SATB1	Histone/chromatin/transcription regulation	Included because lactylation is primarily interpreted as a lactate-derived histone/epigenetic mark that remodels chromatin and transcription; this gene belongs to chromatin- or transcription-regulatory candidates in the curated set.	Histone, chromatin-associated or transcription-regulatory gene. Included because lactylation is primarily interpreted as a lactate-derived epigenetic/transcriptional remodeling process.	Zhang D, Tang Z, Huang H, et al. Metabolic regulation of gene expression by histone lactylation. Nature. 2019;574(7779):575-580.; Hu Y, He Z, Li Z, et al. Lactylation: the novel histone modification influence on gene expression, protein function, and disease. Clinical Epigenetics. 2024.	PMID: 31645732; DOI: 10.1038/s41586-019-1678-1; PMID: 38812044; DOI: 10.1186/s13148-024-01682-2
SCFD1	Published lactylation-associated candidate	Included because it was reported in published lactylation-related studies or curated lactylation-associated gene lists.	Gene retained from the originally submitted lactylation-related gene set. It is interpreted as part of a literature-curated lactylation-associated transcriptional signature rather than direct evidence of site-specific lactylation.	Hu Y, He Z, Li Z, et al. Lactylation: the novel histone modification influence on gene expression, protein function, and disease. Clinical Epigenetics. 2024.	PMID: 38812044; DOI: 10.1186/s13148-024-01682-2
SET	Histone/chromatin/transcription regulation	Included because lactylation is primarily interpreted as a lactate-derived histone/epigenetic mark that remodels chromatin and transcription; this gene belongs to chromatin- or transcription-regulatory candidates in the curated set.	Histone, chromatin-associated or transcription-regulatory gene. Included because lactylation is primarily interpreted as a lactate-derived epigenetic/transcriptional remodeling process.	Zhang D, Tang Z, Huang H, et al. Metabolic regulation of gene expression by histone lactylation. Nature. 2019;574(7779):575-580.; Hu Y, He Z, Li Z, et al. Lactylation: the novel histone modification influence on gene expression, protein function, and disease. Clinical Epigenetics. 2024.	PMID: 31645732; DOI: 10.1038/s41586-019-1678-1; PMID: 38812044; DOI: 10.1186/s13148-024-01682-2
SF3A1	RNA processing / translation / nuclear protein	Included as a lactylation-associated candidate from the curated gene set, reflecting transcriptional, post-transcriptional, or translational remodeling associated with lactate/lactylation-related cell states.	RNA-binding, splicing, ribosomal or translation-related gene; represents lactylation-associated transcriptional/post-transcriptional remodeling candidates reported in curated lists.	Hu Y, He Z, Li Z, et al. Lactylation: the novel histone modification influence on gene expression, protein function, and disease. Clinical Epigenetics. 2024.	PMID: 38812044; DOI: 10.1186/s13148-024-01682-2
SF3B1	RNA processing / translation / nuclear protein	Included as a lactylation-associated candidate from the curated gene set, reflecting transcriptional, post-transcriptional, or translational remodeling associated with lactate/lactylation-related cell states.	RNA-binding, splicing, ribosomal or translation-related gene; represents lactylation-associated transcriptional/post-transcriptional remodeling candidates reported in curated lists.	Hu Y, He Z, Li Z, et al. Lactylation: the novel histone modification influence on gene expression, protein function, and disease. Clinical Epigenetics. 2024.	PMID: 38812044; DOI: 10.1186/s13148-024-01682-2
SFN	RNA processing / translation / nuclear protein	Included as a lactylation-associated candidate from the curated gene set, reflecting transcriptional, post-transcriptional, or translational remodeling associated with lactate/lactylation-related cell states.	RNA-binding, splicing, ribosomal or translation-related gene; represents lactylation-associated transcriptional/post-transcriptional remodeling candidates reported in curated lists.	Hu Y, He Z, Li Z, et al. Lactylation: the novel histone modification influence on gene expression, protein function, and disease. Clinical Epigenetics. 2024.	PMID: 38812044; DOI: 10.1186/s13148-024-01682-2
SFPQ	RNA processing / translation / nuclear protein	Included as a lactylation-associated candidate from the curated gene set, reflecting transcriptional, post-transcriptional, or translational remodeling associated with lactate/lactylation-related cell states.	RNA-binding, splicing, ribosomal or translation-related gene; represents lactylation-associated transcriptional/post-transcriptional remodeling candidates reported in curated lists.	Hu Y, He Z, Li Z, et al. Lactylation: the novel histone modification influence on gene expression, protein function, and disease. Clinical Epigenetics. 2024.	PMID: 38812044; DOI: 10.1186/s13148-024-01682-2
SH3GL1	Cytoskeleton / epithelial remodeling	Included as a lactylation-associated candidate relevant to cytoskeletal organization, epithelial remodeling, cell migration, or fibrosis-associated cell-state transition.	Cytoskeletal, epithelial structural or cell-migration-related gene; relevant to epithelial remodeling and fibrosis-associated cell-state transitions.	Hu Y, He Z, Li Z, et al. Lactylation: the novel histone modification influence on gene expression, protein function, and disease. Clinical Epigenetics. 2024.	PMID: 38812044; DOI: 10.1186/s13148-024-01682-2
SMAP	Cytoskeleton / epithelial remodeling	Included as a lactylation-associated candidate relevant to cytoskeletal organization, epithelial remodeling, cell migration, or fibrosis-associated cell-state transition.	Cytoskeletal, epithelial structural or cell-migration-related gene; relevant to epithelial remodeling and fibrosis-associated cell-state transitions.	Hu Y, He Z, Li Z, et al. Lactylation: the novel histone modification influence on gene expression, protein function, and disease. Clinical Epigenetics. 2024.	PMID: 38812044; DOI: 10.1186/s13148-024-01682-2
SMARCA5	Histone/chromatin/transcription regulation	Included because lactylation is primarily interpreted as a lactate-derived histone/epigenetic mark that remodels chromatin and transcription; this gene belongs to chromatin- or transcription-regulatory candidates in the curated set.	Histone, chromatin-associated or transcription-regulatory gene. Included because lactylation is primarily interpreted as a lactate-derived epigenetic/transcriptional remodeling process.	Zhang D, Tang Z, Huang H, et al. Metabolic regulation of gene expression by histone lactylation. Nature. 2019;574(7779):575-580.; Hu Y, He Z, Li Z, et al. Lactylation: the novel histone modification influence on gene expression, protein function, and disease. Clinical Epigenetics. 2024.	PMID: 31645732; DOI: 10.1038/s41586-019-1678-1; PMID: 38812044; DOI: 10.1186/s13148-024-01682-2
SMARCC1	Histone/chromatin/transcription regulation	Included because lactylation is primarily interpreted as a lactate-derived histone/epigenetic mark that remodels chromatin and transcription; this gene belongs to chromatin- or transcription-regulatory candidates in the curated set.	Histone, chromatin-associated or transcription-regulatory gene. Included because lactylation is primarily interpreted as a lactate-derived epigenetic/transcriptional remodeling process.	Zhang D, Tang Z, Huang H, et al. Metabolic regulation of gene expression by histone lactylation. Nature. 2019;574(7779):575-580.; Hu Y, He Z, Li Z, et al. Lactylation: the novel histone modification influence on gene expression, protein function, and disease. Clinical Epigenetics. 2024.	PMID: 31645732; DOI: 10.1038/s41586-019-1678-1; PMID: 38812044; DOI: 10.1186/s13148-024-01682-2
SMARCC2	Histone/chromatin/transcription regulation	Included because lactylation is primarily interpreted as a lactate-derived histone/epigenetic mark that remodels chromatin and transcription; this gene belongs to chromatin- or transcription-regulatory candidates in the curated set.	Histone, chromatin-associated or transcription-regulatory gene. Included because lactylation is primarily interpreted as a lactate-derived epigenetic/transcriptional remodeling process.	Zhang D, Tang Z, Huang H, et al. Metabolic regulation of gene expression by histone lactylation. Nature. 2019;574(7779):575-580.; Hu Y, He Z, Li Z, et al. Lactylation: the novel histone modification influence on gene expression, protein function, and disease. Clinical Epigenetics. 2024.	PMID: 31645732; DOI: 10.1038/s41586-019-1678-1; PMID: 38812044; DOI: 10.1186/s13148-024-01682-2
SMC3	Histone/chromatin/transcription regulation	Included because lactylation is primarily interpreted as a lactate-derived histone/epigenetic mark that remodels chromatin and transcription; this gene belongs to chromatin- or transcription-regulatory candidates in the curated set.	Histone, chromatin-associated or transcription-regulatory gene. Included because lactylation is primarily interpreted as a lactate-derived epigenetic/transcriptional remodeling process.	Zhang D, Tang Z, Huang H, et al. Metabolic regulation of gene expression by histone lactylation. Nature. 2019;574(7779):575-580.; Hu Y, He Z, Li Z, et al. Lactylation: the novel histone modification influence on gene expression, protein function, and disease. Clinical Epigenetics. 2024.	PMID: 31645732; DOI: 10.1038/s41586-019-1678-1; PMID: 38812044; DOI: 10.1186/s13148-024-01682-2
SNRPA1	RNA processing / translation / nuclear protein	Included as a lactylation-associated candidate from the curated gene set, reflecting transcriptional, post-transcriptional, or translational remodeling associated with lactate/lactylation-related cell states.	RNA-binding, splicing, ribosomal or translation-related gene; represents lactylation-associated transcriptional/post-transcriptional remodeling candidates reported in curated lists.	Hu Y, He Z, Li Z, et al. Lactylation: the novel histone modification influence on gene expression, protein function, and disease. Clinical Epigenetics. 2024.	PMID: 38812044; DOI: 10.1186/s13148-024-01682-2
SOD1	Protein homeostasis / stress response / redox	Included as a lactylation-associated candidate related to proteostasis, oxidative stress, stress-response, or redox adaptation under metabolic stress.	Chaperone, proteostasis, oxidative-stress or redox-related gene; relevant to metabolic stress and lactylation-associated stress-response programs.	Hu Y, He Z, Li Z, et al. Lactylation: the novel histone modification influence on gene expression, protein function, and disease. Clinical Epigenetics. 2024.	PMID: 38812044; DOI: 10.1186/s13148-024-01682-2
SPR	Lactate production / glycolytic metabolism	Included because it participates in glycolysis, pyruvate/lactate-related metabolism, redox balance, or metabolic remodeling that can influence lactate accumulation.	Metabolic enzyme or glycolysis-associated gene contributing to glycolytic flux, lactate generation, redox balance or related metabolic remodeling.	Hu Y, He Z, Li Z, et al. Lactylation: the novel histone modification influence on gene expression, protein function, and disease. Clinical Epigenetics. 2024.; KEGG NETWORK N00731: Glycolysis; Kanehisa M, et al. KEGG: biological systems database as a model of the real world. Nucleic Acids Research. 2025;53(D1):D672-D677.	PMID: 38812044; DOI: 10.1186/s13148-024-01682-2; KEGG ID: N00731; PMID: 39417505
SRP14	RNA processing / translation / nuclear protein	Included as a lactylation-associated candidate from the curated gene set, reflecting transcriptional, post-transcriptional, or translational remodeling associated with lactate/lactylation-related cell states.	RNA-binding, splicing, ribosomal or translation-related gene; represents lactylation-associated transcriptional/post-transcriptional remodeling candidates reported in curated lists.	Hu Y, He Z, Li Z, et al. Lactylation: the novel histone modification influence on gene expression, protein function, and disease. Clinical Epigenetics. 2024.	PMID: 38812044; DOI: 10.1186/s13148-024-01682-2
SRRM1	RNA processing / translation / nuclear protein	Included as a lactylation-associated candidate from the curated gene set, reflecting transcriptional, post-transcriptional, or translational remodeling associated with lactate/lactylation-related cell states.	RNA-binding, splicing, ribosomal or translation-related gene; represents lactylation-associated transcriptional/post-transcriptional remodeling candidates reported in curated lists.	Hu Y, He Z, Li Z, et al. Lactylation: the novel histone modification influence on gene expression, protein function, and disease. Clinical Epigenetics. 2024.	PMID: 38812044; DOI: 10.1186/s13148-024-01682-2
SRRM2	RNA processing / translation / nuclear protein	Included as a lactylation-associated candidate from the curated gene set, reflecting transcriptional, post-transcriptional, or translational remodeling associated with lactate/lactylation-related cell states.	RNA-binding, splicing, ribosomal or translation-related gene; represents lactylation-associated transcriptional/post-transcriptional remodeling candidates reported in curated lists.	Hu Y, He Z, Li Z, et al. Lactylation: the novel histone modification influence on gene expression, protein function, and disease. Clinical Epigenetics. 2024.	PMID: 38812044; DOI: 10.1186/s13148-024-01682-2
SSB	RNA processing / translation / nuclear protein	Included as a lactylation-associated candidate from the curated gene set, reflecting transcriptional, post-transcriptional, or translational remodeling associated with lactate/lactylation-related cell states.	RNA-binding, splicing, ribosomal or translation-related gene; represents lactylation-associated transcriptional/post-transcriptional remodeling candidates reported in curated lists.	Hu Y, He Z, Li Z, et al. Lactylation: the novel histone modification influence on gene expression, protein function, and disease. Clinical Epigenetics. 2024.	PMID: 38812044; DOI: 10.1186/s13148-024-01682-2
STMN1	Cytoskeleton / epithelial remodeling	Included as a lactylation-associated candidate relevant to cytoskeletal organization, epithelial remodeling, cell migration, or fibrosis-associated cell-state transition.	Cytoskeletal, epithelial structural or cell-migration-related gene; relevant to epithelial remodeling and fibrosis-associated cell-state transitions.	Hu Y, He Z, Li Z, et al. Lactylation: the novel histone modification influence on gene expression, protein function, and disease. Clinical Epigenetics. 2024.	PMID: 38812044; DOI: 10.1186/s13148-024-01682-2
SUB1	RNA processing / translation / nuclear protein	Included as a lactylation-associated candidate from the curated gene set, reflecting transcriptional, post-transcriptional, or translational remodeling associated with lactate/lactylation-related cell states.	RNA-binding, splicing, ribosomal or translation-related gene; represents lactylation-associated transcriptional/post-transcriptional remodeling candidates reported in curated lists.	Hu Y, He Z, Li Z, et al. Lactylation: the novel histone modification influence on gene expression, protein function, and disease. Clinical Epigenetics. 2024.	PMID: 38812044; DOI: 10.1186/s13148-024-01682-2
SUMO2	Protein homeostasis / stress response / redox	Included as a lactylation-associated candidate related to proteostasis, oxidative stress, stress-response, or redox adaptation under metabolic stress.	Chaperone, proteostasis, oxidative-stress or redox-related gene; relevant to metabolic stress and lactylation-associated stress-response programs.	Hu Y, He Z, Li Z, et al. Lactylation: the novel histone modification influence on gene expression, protein function, and disease. Clinical Epigenetics. 2024.	PMID: 38812044; DOI: 10.1186/s13148-024-01682-2
TCOF1	RNA processing / translation / nuclear protein	Included as a lactylation-associated candidate from the curated gene set, reflecting transcriptional, post-transcriptional, or translational remodeling associated with lactate/lactylation-related cell states.	RNA-binding, splicing, ribosomal or translation-related gene; represents lactylation-associated transcriptional/post-transcriptional remodeling candidates reported in curated lists.	Hu Y, He Z, Li Z, et al. Lactylation: the novel histone modification influence on gene expression, protein function, and disease. Clinical Epigenetics. 2024.	PMID: 38812044; DOI: 10.1186/s13148-024-01682-2
TERF2	Cell cycle / DNA repair / proliferation	Included as a lactylation-associated candidate related to cell-cycle activity, DNA repair, or proliferative remodeling in metabolically stressed cells.	Cell-cycle, DNA-repair, nuclear transport or proliferation-related gene; relevant to stress-associated epithelial proliferation and remodeling.	Hu Y, He Z, Li Z, et al. Lactylation: the novel histone modification influence on gene expression, protein function, and disease. Clinical Epigenetics. 2024.	PMID: 38812044; DOI: 10.1186/s13148-024-01682-2
THOC2	RNA processing / translation / nuclear protein	Included as a lactylation-associated candidate from the curated gene set, reflecting transcriptional, post-transcriptional, or translational remodeling associated with lactate/lactylation-related cell states.	RNA-binding, splicing, ribosomal or translation-related gene; represents lactylation-associated transcriptional/post-transcriptional remodeling candidates reported in curated lists.	Hu Y, He Z, Li Z, et al. Lactylation: the novel histone modification influence on gene expression, protein function, and disease. Clinical Epigenetics. 2024.	PMID: 38812044; DOI: 10.1186/s13148-024-01682-2
THRAP3	Histone/chromatin/transcription regulation	Included because lactylation is primarily interpreted as a lactate-derived histone/epigenetic mark that remodels chromatin and transcription; this gene belongs to chromatin- or transcription-regulatory candidates in the curated set.	Histone, chromatin-associated or transcription-regulatory gene. Included because lactylation is primarily interpreted as a lactate-derived epigenetic/transcriptional remodeling process.	Zhang D, Tang Z, Huang H, et al. Metabolic regulation of gene expression by histone lactylation. Nature. 2019;574(7779):575-580.; Hu Y, He Z, Li Z, et al. Lactylation: the novel histone modification influence on gene expression, protein function, and disease. Clinical Epigenetics. 2024.	PMID: 31645732; DOI: 10.1038/s41586-019-1678-1; PMID: 38812044; DOI: 10.1186/s13148-024-01682-2
THUMPD1	RNA processing / translation / nuclear protein	Included as a lactylation-associated candidate from the curated gene set, reflecting transcriptional, post-transcriptional, or translational remodeling associated with lactate/lactylation-related cell states.	RNA-binding, splicing, ribosomal or translation-related gene; represents lactylation-associated transcriptional/post-transcriptional remodeling candidates reported in curated lists.	Hu Y, He Z, Li Z, et al. Lactylation: the novel histone modification influence on gene expression, protein function, and disease. Clinical Epigenetics. 2024.	PMID: 38812044; DOI: 10.1186/s13148-024-01682-2
TKT	Lactate production / glycolytic metabolism	Included because it participates in glycolysis, pyruvate/lactate-related metabolism, redox balance, or metabolic remodeling that can influence lactate accumulation.	Metabolic enzyme or glycolysis-associated gene contributing to glycolytic flux, lactate generation, redox balance or related metabolic remodeling.	Hu Y, He Z, Li Z, et al. Lactylation: the novel histone modification influence on gene expression, protein function, and disease. Clinical Epigenetics. 2024.; KEGG NETWORK N00731: Glycolysis; Kanehisa M, et al. KEGG: biological systems database as a model of the real world. Nucleic Acids Research. 2025;53(D1):D672-D677.	PMID: 38812044; DOI: 10.1186/s13148-024-01682-2; KEGG ID: N00731; PMID: 39417505
TMA7	RNA processing / translation / nuclear protein	Included as a lactylation-associated candidate from the curated gene set, reflecting transcriptional, post-transcriptional, or translational remodeling associated with lactate/lactylation-related cell states.	RNA-binding, splicing, ribosomal or translation-related gene; represents lactylation-associated transcriptional/post-transcriptional remodeling candidates reported in curated lists.	Hu Y, He Z, Li Z, et al. Lactylation: the novel histone modification influence on gene expression, protein function, and disease. Clinical Epigenetics. 2024.	PMID: 38812044; DOI: 10.1186/s13148-024-01682-2
TMPO	Published lactylation-associated candidate	Included because it was reported in published lactylation-related studies or curated lactylation-associated gene lists.	Gene retained from the originally submitted lactylation-related gene set. It is interpreted as part of a literature-curated lactylation-associated transcriptional signature rather than direct evidence of site-specific lactylation.	Hu Y, He Z, Li Z, et al. Lactylation: the novel histone modification influence on gene expression, protein function, and disease. Clinical Epigenetics. 2024.	PMID: 38812044; DOI: 10.1186/s13148-024-01682-2
TMSB4X	Cytoskeleton / epithelial remodeling	Included as a lactylation-associated candidate relevant to cytoskeletal organization, epithelial remodeling, cell migration, or fibrosis-associated cell-state transition.	Cytoskeletal, epithelial structural or cell-migration-related gene; relevant to epithelial remodeling and fibrosis-associated cell-state transitions.	Hu Y, He Z, Li Z, et al. Lactylation: the novel histone modification influence on gene expression, protein function, and disease. Clinical Epigenetics. 2024.	PMID: 38812044; DOI: 10.1186/s13148-024-01682-2
TOP2B	Cell cycle / DNA repair / proliferation	Included as a lactylation-associated candidate related to cell-cycle activity, DNA repair, or proliferative remodeling in metabolically stressed cells.	Cell-cycle, DNA-repair, nuclear transport or proliferation-related gene; relevant to stress-associated epithelial proliferation and remodeling.	Hu Y, He Z, Li Z, et al. Lactylation: the novel histone modification influence on gene expression, protein function, and disease. Clinical Epigenetics. 2024.	PMID: 38812044; DOI: 10.1186/s13148-024-01682-2
TP53	Histone/chromatin/transcription regulation	Included because lactylation is primarily interpreted as a lactate-derived histone/epigenetic mark that remodels chromatin and transcription; this gene belongs to chromatin- or transcription-regulatory candidates in the curated set.	Histone, chromatin-associated or transcription-regulatory gene. Included because lactylation is primarily interpreted as a lactate-derived epigenetic/transcriptional remodeling process.	Zhang D, Tang Z, Huang H, et al. Metabolic regulation of gene expression by histone lactylation. Nature. 2019;574(7779):575-580.; Hu Y, He Z, Li Z, et al. Lactylation: the novel histone modification influence on gene expression, protein function, and disease. Clinical Epigenetics. 2024.	PMID: 31645732; DOI: 10.1038/s41586-019-1678-1; PMID: 38812044; DOI: 10.1186/s13148-024-01682-2
TPI1	Lactate production / glycolytic metabolism	Included because it participates in glycolysis, pyruvate/lactate-related metabolism, redox balance, or metabolic remodeling that can influence lactate accumulation.	Metabolic enzyme or glycolysis-associated gene contributing to glycolytic flux, lactate generation, redox balance or related metabolic remodeling.	KEGG NETWORK N00731: Glycolysis; Kanehisa M, et al. KEGG: biological systems database as a model of the real world. Nucleic Acids Research. 2025;53(D1):D672-D677.; NCBI Gene: LDHA lactate dehydrogenase A.	KEGG ID: N00731; PMID: 39417505; NCBI Gene ID: 3939
TPM4	Cytoskeleton / epithelial remodeling	Included as a lactylation-associated candidate relevant to cytoskeletal organization, epithelial remodeling, cell migration, or fibrosis-associated cell-state transition.	Cytoskeletal, epithelial structural or cell-migration-related gene; relevant to epithelial remodeling and fibrosis-associated cell-state transitions.	Hu Y, He Z, Li Z, et al. Lactylation: the novel histone modification influence on gene expression, protein function, and disease. Clinical Epigenetics. 2024.	PMID: 38812044; DOI: 10.1186/s13148-024-01682-2
TPR	Published lactylation-associated candidate	Included because it was reported in published lactylation-related studies or curated lactylation-associated gene lists.	Gene retained from the originally submitted lactylation-related gene set. It is interpreted as part of a literature-curated lactylation-associated transcriptional signature rather than direct evidence of site-specific lactylation.	Hu Y, He Z, Li Z, et al. Lactylation: the novel histone modification influence on gene expression, protein function, and disease. Clinical Epigenetics. 2024.	PMID: 38812044; DOI: 10.1186/s13148-024-01682-2
TRIM28	Histone/chromatin/transcription regulation	Included because lactylation is primarily interpreted as a lactate-derived histone/epigenetic mark that remodels chromatin and transcription; this gene belongs to chromatin- or transcription-regulatory candidates in the curated set.	Histone, chromatin-associated or transcription-regulatory gene. Included because lactylation is primarily interpreted as a lactate-derived epigenetic/transcriptional remodeling process.	Zhang D, Tang Z, Huang H, et al. Metabolic regulation of gene expression by histone lactylation. Nature. 2019;574(7779):575-580.; Hu Y, He Z, Li Z, et al. Lactylation: the novel histone modification influence on gene expression, protein function, and disease. Clinical Epigenetics. 2024.	PMID: 31645732; DOI: 10.1038/s41586-019-1678-1; PMID: 38812044; DOI: 10.1186/s13148-024-01682-2
TRIR	RNA processing / translation / nuclear protein	Included as a lactylation-associated candidate from the curated gene set, reflecting transcriptional, post-transcriptional, or translational remodeling associated with lactate/lactylation-related cell states.	RNA-binding, splicing, ribosomal or translation-related gene; represents lactylation-associated transcriptional/post-transcriptional remodeling candidates reported in curated lists.	Hu Y, He Z, Li Z, et al. Lactylation: the novel histone modification influence on gene expression, protein function, and disease. Clinical Epigenetics. 2024.	PMID: 38812044; DOI: 10.1186/s13148-024-01682-2
TSSC4	Published lactylation-associated candidate	Included because it was reported in published lactylation-related studies or curated lactylation-associated gene lists.	Gene retained from the originally submitted lactylation-related gene set. It is interpreted as part of a literature-curated lactylation-associated transcriptional signature rather than direct evidence of site-specific lactylation.	Hu Y, He Z, Li Z, et al. Lactylation: the novel histone modification influence on gene expression, protein function, and disease. Clinical Epigenetics. 2024.	PMID: 38812044; DOI: 10.1186/s13148-024-01682-2
TST	Lactate production / glycolytic metabolism	Included because it participates in glycolysis, pyruvate/lactate-related metabolism, redox balance, or metabolic remodeling that can influence lactate accumulation.	Metabolic enzyme or glycolysis-associated gene contributing to glycolytic flux, lactate generation, redox balance or related metabolic remodeling.	Hu Y, He Z, Li Z, et al. Lactylation: the novel histone modification influence on gene expression, protein function, and disease. Clinical Epigenetics. 2024.; KEGG NETWORK N00731: Glycolysis; Kanehisa M, et al. KEGG: biological systems database as a model of the real world. Nucleic Acids Research. 2025;53(D1):D672-D677.	PMID: 38812044; DOI: 10.1186/s13148-024-01682-2; KEGG ID: N00731; PMID: 39417505
TXN	Protein homeostasis / stress response / redox	Included as a lactylation-associated candidate related to proteostasis, oxidative stress, stress-response, or redox adaptation under metabolic stress.	Chaperone, proteostasis, oxidative-stress or redox-related gene; relevant to metabolic stress and lactylation-associated stress-response programs.	Hu Y, He Z, Li Z, et al. Lactylation: the novel histone modification influence on gene expression, protein function, and disease. Clinical Epigenetics. 2024.	PMID: 38812044; DOI: 10.1186/s13148-024-01682-2
U2AF2	RNA processing / translation / nuclear protein	Included as a lactylation-associated candidate from the curated gene set, reflecting transcriptional, post-transcriptional, or translational remodeling associated with lactate/lactylation-related cell states.	RNA-binding, splicing, ribosomal or translation-related gene; represents lactylation-associated transcriptional/post-transcriptional remodeling candidates reported in curated lists.	Hu Y, He Z, Li Z, et al. Lactylation: the novel histone modification influence on gene expression, protein function, and disease. Clinical Epigenetics. 2024.	PMID: 38812044; DOI: 10.1186/s13148-024-01682-2
U2SURP	RNA processing / translation / nuclear protein	Included as a lactylation-associated candidate from the curated gene set, reflecting transcriptional, post-transcriptional, or translational remodeling associated with lactate/lactylation-related cell states.	RNA-binding, splicing, ribosomal or translation-related gene; represents lactylation-associated transcriptional/post-transcriptional remodeling candidates reported in curated lists.	Hu Y, He Z, Li Z, et al. Lactylation: the novel histone modification influence on gene expression, protein function, and disease. Clinical Epigenetics. 2024.	PMID: 38812044; DOI: 10.1186/s13148-024-01682-2
UBE2E1	Protein homeostasis / stress response / redox	Included as a lactylation-associated candidate related to proteostasis, oxidative stress, stress-response, or redox adaptation under metabolic stress.	Chaperone, proteostasis, oxidative-stress or redox-related gene; relevant to metabolic stress and lactylation-associated stress-response programs.	Hu Y, He Z, Li Z, et al. Lactylation: the novel histone modification influence on gene expression, protein function, and disease. Clinical Epigenetics. 2024.	PMID: 38812044; DOI: 10.1186/s13148-024-01682-2
UBE2M	Protein homeostasis / stress response / redox	Included as a lactylation-associated candidate related to proteostasis, oxidative stress, stress-response, or redox adaptation under metabolic stress.	Chaperone, proteostasis, oxidative-stress or redox-related gene; relevant to metabolic stress and lactylation-associated stress-response programs.	Hu Y, He Z, Li Z, et al. Lactylation: the novel histone modification influence on gene expression, protein function, and disease. Clinical Epigenetics. 2024.	PMID: 38812044; DOI: 10.1186/s13148-024-01682-2
UPF1	RNA processing / translation / nuclear protein	Included as a lactylation-associated candidate from the curated gene set, reflecting transcriptional, post-transcriptional, or translational remodeling associated with lactate/lactylation-related cell states.	RNA-binding, splicing, ribosomal or translation-related gene; represents lactylation-associated transcriptional/post-transcriptional remodeling candidates reported in curated lists.	Hu Y, He Z, Li Z, et al. Lactylation: the novel histone modification influence on gene expression, protein function, and disease. Clinical Epigenetics. 2024.	PMID: 38812044; DOI: 10.1186/s13148-024-01682-2
VARS1	RNA processing / translation / nuclear protein	Included as a lactylation-associated candidate from the curated gene set, reflecting transcriptional, post-transcriptional, or translational remodeling associated with lactate/lactylation-related cell states.	RNA-binding, splicing, ribosomal or translation-related gene; represents lactylation-associated transcriptional/post-transcriptional remodeling candidates reported in curated lists.	Hu Y, He Z, Li Z, et al. Lactylation: the novel histone modification influence on gene expression, protein function, and disease. Clinical Epigenetics. 2024.	PMID: 38812044; DOI: 10.1186/s13148-024-01682-2
VIM	Cytoskeleton / epithelial remodeling	Included as a lactylation-associated candidate relevant to cytoskeletal organization, epithelial remodeling, cell migration, or fibrosis-associated cell-state transition.	Cytoskeletal, epithelial structural or cell-migration-related gene; relevant to epithelial remodeling and fibrosis-associated cell-state transitions.	Hu Y, He Z, Li Z, et al. Lactylation: the novel histone modification influence on gene expression, protein function, and disease. Clinical Epigenetics. 2024.	PMID: 38812044; DOI: 10.1186/s13148-024-01682-2
WAS	Cytoskeleton / epithelial remodeling	Included as a lactylation-associated candidate relevant to cytoskeletal organization, epithelial remodeling, cell migration, or fibrosis-associated cell-state transition.	Cytoskeletal, epithelial structural or cell-migration-related gene; relevant to epithelial remodeling and fibrosis-associated cell-state transitions.	Hu Y, He Z, Li Z, et al. Lactylation: the novel histone modification influence on gene expression, protein function, and disease. Clinical Epigenetics. 2024.	PMID: 38812044; DOI: 10.1186/s13148-024-01682-2
WBP11	RNA processing / translation / nuclear protein	Included as a lactylation-associated candidate from the curated gene set, reflecting transcriptional, post-transcriptional, or translational remodeling associated with lactate/lactylation-related cell states.	RNA-binding, splicing, ribosomal or translation-related gene; represents lactylation-associated transcriptional/post-transcriptional remodeling candidates reported in curated lists.	Hu Y, He Z, Li Z, et al. Lactylation: the novel histone modification influence on gene expression, protein function, and disease. Clinical Epigenetics. 2024.	PMID: 38812044; DOI: 10.1186/s13148-024-01682-2
WDR33	RNA processing / translation / nuclear protein	Included as a lactylation-associated candidate from the curated gene set, reflecting transcriptional, post-transcriptional, or translational remodeling associated with lactate/lactylation-related cell states.	RNA-binding, splicing, ribosomal or translation-related gene; represents lactylation-associated transcriptional/post-transcriptional remodeling candidates reported in curated lists.	Hu Y, He Z, Li Z, et al. Lactylation: the novel histone modification influence on gene expression, protein function, and disease. Clinical Epigenetics. 2024.	PMID: 38812044; DOI: 10.1186/s13148-024-01682-2
WIZ	Histone/chromatin/transcription regulation	Included because lactylation is primarily interpreted as a lactate-derived histone/epigenetic mark that remodels chromatin and transcription; this gene belongs to chromatin- or transcription-regulatory candidates in the curated set.	Histone, chromatin-associated or transcription-regulatory gene. Included because lactylation is primarily interpreted as a lactate-derived epigenetic/transcriptional remodeling process.	Zhang D, Tang Z, Huang H, et al. Metabolic regulation of gene expression by histone lactylation. Nature. 2019;574(7779):575-580.; Hu Y, He Z, Li Z, et al. Lactylation: the novel histone modification influence on gene expression, protein function, and disease. Clinical Epigenetics. 2024.	PMID: 31645732; DOI: 10.1038/s41586-019-1678-1; PMID: 38812044; DOI: 10.1186/s13148-024-01682-2
XPO5	RNA processing / translation / nuclear protein	Included as a lactylation-associated candidate from the curated gene set, reflecting transcriptional, post-transcriptional, or translational remodeling associated with lactate/lactylation-related cell states.	RNA-binding, splicing, ribosomal or translation-related gene; represents lactylation-associated transcriptional/post-transcriptional remodeling candidates reported in curated lists.	Hu Y, He Z, Li Z, et al. Lactylation: the novel histone modification influence on gene expression, protein function, and disease. Clinical Epigenetics. 2024.	PMID: 38812044; DOI: 10.1186/s13148-024-01682-2
XRCC4	Cell cycle / DNA repair / proliferation	Included as a lactylation-associated candidate related to cell-cycle activity, DNA repair, or proliferative remodeling in metabolically stressed cells.	Cell-cycle, DNA-repair, nuclear transport or proliferation-related gene; relevant to stress-associated epithelial proliferation and remodeling.	Hu Y, He Z, Li Z, et al. Lactylation: the novel histone modification influence on gene expression, protein function, and disease. Clinical Epigenetics. 2024.	PMID: 38812044; DOI: 10.1186/s13148-024-01682-2
XRCC6	Cell cycle / DNA repair / proliferation	Included as a lactylation-associated candidate related to cell-cycle activity, DNA repair, or proliferative remodeling in metabolically stressed cells.	Cell-cycle, DNA-repair, nuclear transport or proliferation-related gene; relevant to stress-associated epithelial proliferation and remodeling.	Hu Y, He Z, Li Z, et al. Lactylation: the novel histone modification influence on gene expression, protein function, and disease. Clinical Epigenetics. 2024.	PMID: 38812044; DOI: 10.1186/s13148-024-01682-2
YLPM1	RNA processing / translation / nuclear protein	Included as a lactylation-associated candidate from the curated gene set, reflecting transcriptional, post-transcriptional, or translational remodeling associated with lactate/lactylation-related cell states.	RNA-binding, splicing, ribosomal or translation-related gene; represents lactylation-associated transcriptional/post-transcriptional remodeling candidates reported in curated lists.	Hu Y, He Z, Li Z, et al. Lactylation: the novel histone modification influence on gene expression, protein function, and disease. Clinical Epigenetics. 2024.	PMID: 38812044; DOI: 10.1186/s13148-024-01682-2
ZC3H18	Histone/chromatin/transcription regulation	Included because lactylation is primarily interpreted as a lactate-derived histone/epigenetic mark that remodels chromatin and transcription; this gene belongs to chromatin- or transcription-regulatory candidates in the curated set.	Histone, chromatin-associated or transcription-regulatory gene. Included because lactylation is primarily interpreted as a lactate-derived epigenetic/transcriptional remodeling process.	Zhang D, Tang Z, Huang H, et al. Metabolic regulation of gene expression by histone lactylation. Nature. 2019;574(7779):575-580.; Hu Y, He Z, Li Z, et al. Lactylation: the novel histone modification influence on gene expression, protein function, and disease. Clinical Epigenetics. 2024.	PMID: 31645732; DOI: 10.1038/s41586-019-1678-1; PMID: 38812044; DOI: 10.1186/s13148-024-01682-2
ZC3H4	Histone/chromatin/transcription regulation	Included because lactylation is primarily interpreted as a lactate-derived histone/epigenetic mark that remodels chromatin and transcription; this gene belongs to chromatin- or transcription-regulatory candidates in the curated set.	Histone, chromatin-associated or transcription-regulatory gene. Included because lactylation is primarily interpreted as a lactate-derived epigenetic/transcriptional remodeling process.	Zhang D, Tang Z, Huang H, et al. Metabolic regulation of gene expression by histone lactylation. Nature. 2019;574(7779):575-580.; Hu Y, He Z, Li Z, et al. Lactylation: the novel histone modification influence on gene expression, protein function, and disease. Clinical Epigenetics. 2024.	PMID: 31645732; DOI: 10.1038/s41586-019-1678-1; PMID: 38812044; DOI: 10.1186/s13148-024-01682-2
ZMYM3	Histone/chromatin/transcription regulation	Included because lactylation is primarily interpreted as a lactate-derived histone/epigenetic mark that remodels chromatin and transcription; this gene belongs to chromatin- or transcription-regulatory candidates in the curated set.	Histone, chromatin-associated or transcription-regulatory gene. Included because lactylation is primarily interpreted as a lactate-derived epigenetic/transcriptional remodeling process.	Zhang D, Tang Z, Huang H, et al. Metabolic regulation of gene expression by histone lactylation. Nature. 2019;574(7779):575-580.; Hu Y, He Z, Li Z, et al. Lactylation: the novel histone modification influence on gene expression, protein function, and disease. Clinical Epigenetics. 2024.	PMID: 31645732; DOI: 10.1038/s41586-019-1678-1; PMID: 38812044; DOI: 10.1186/s13148-024-01682-2
ZNF207	Histone/chromatin/transcription regulation	Included because lactylation is primarily interpreted as a lactate-derived histone/epigenetic mark that remodels chromatin and transcription; this gene belongs to chromatin- or transcription-regulatory candidates in the curated set.	Histone, chromatin-associated or transcription-regulatory gene. Included because lactylation is primarily interpreted as a lactate-derived epigenetic/transcriptional remodeling process.	Zhang D, Tang Z, Huang H, et al. Metabolic regulation of gene expression by histone lactylation. Nature. 2019;574(7779):575-580.; Hu Y, He Z, Li Z, et al. Lactylation: the novel histone modification influence on gene expression, protein function, and disease. Clinical Epigenetics. 2024.	PMID: 31645732; DOI: 10.1038/s41586-019-1678-1; PMID: 38812044; DOI: 10.1186/s13148-024-01682-2
ZNF280C	Histone/chromatin/transcription regulation	Included because lactylation is primarily interpreted as a lactate-derived histone/epigenetic mark that remodels chromatin and transcription; this gene belongs to chromatin- or transcription-regulatory candidates in the curated set.	Histone, chromatin-associated or transcription-regulatory gene. Included because lactylation is primarily interpreted as a lactate-derived epigenetic/transcriptional remodeling process.	Zhang D, Tang Z, Huang H, et al. Metabolic regulation of gene expression by histone lactylation. Nature. 2019;574(7779):575-580.; Hu Y, He Z, Li Z, et al. Lactylation: the novel histone modification influence on gene expression, protein function, and disease. Clinical Epigenetics. 2024.	PMID: 31645732; DOI: 10.1038/s41586-019-1678-1; PMID: 38812044; DOI: 10.1186/s13148-024-01682-2
ZNF706	Histone/chromatin/transcription regulation	Included because lactylation is primarily interpreted as a lactate-derived histone/epigenetic mark that remodels chromatin and transcription; this gene belongs to chromatin- or transcription-regulatory candidates in the curated set.	Histone, chromatin-associated or transcription-regulatory gene. Included because lactylation is primarily interpreted as a lactate-derived epigenetic/transcriptional remodeling process.	Zhang D, Tang Z, Huang H, et al. Metabolic regulation of gene expression by histone lactylation. Nature. 2019;574(7779):575-580.; Hu Y, He Z, Li Z, et al. Lactylation: the novel histone modification influence on gene expression, protein function, and disease. Clinical Epigenetics. 2024.	PMID: 31645732; DOI: 10.1038/s41586-019-1678-1; PMID: 38812044; DOI: 10.1186/s13148-024-01682-2
ZNFX1	Histone/chromatin/transcription regulation	Included because lactylation is primarily interpreted as a lactate-derived histone/epigenetic mark that remodels chromatin and transcription; this gene belongs to chromatin- or transcription-regulatory candidates in the curated set.	Histone, chromatin-associated or transcription-regulatory gene. Included because lactylation is primarily interpreted as a lactate-derived epigenetic/transcriptional remodeling process.	Zhang D, Tang Z, Huang H, et al. Metabolic regulation of gene expression by histone lactylation. Nature. 2019;574(7779):575-580.; Hu Y, He Z, Li Z, et al. Lactylation: the novel histone modification influence on gene expression, protein function, and disease. Clinical Epigenetics. 2024.	PMID: 31645732; DOI: 10.1038/s41586-019-1678-1; PMID: 38812044; DOI: 10.1186/s13148-024-01682-2
ZRANB2	RNA processing / translation / nuclear protein	Included as a lactylation-associated candidate from the curated gene set, reflecting transcriptional, post-transcriptional, or translational remodeling associated with lactate/lactylation-related cell states.	RNA-binding, splicing, ribosomal or translation-related gene; represents lactylation-associated transcriptional/post-transcriptional remodeling candidates reported in curated lists.	Hu Y, He Z, Li Z, et al. Lactylation: the novel histone modification influence on gene expression, protein function, and disease. Clinical Epigenetics. 2024.	PMID: 38812044; DOI: 10.1186/s13148-024-01682-2
ZYX	Cytoskeleton / epithelial remodeling	Included as a lactylation-associated candidate relevant to cytoskeletal organization, epithelial remodeling, cell migration, or fibrosis-associated cell-state transition.	Cytoskeletal, epithelial structural or cell-migration-related gene; relevant to epithelial remodeling and fibrosis-associated cell-state transitions.	Hu Y, He Z, Li Z, et al. Lactylation: the novel histone modification influence on gene expression, protein function, and disease. Clinical Epigenetics. 2024.	PMID: 38812044; DOI: 10.1186/s13148-024-01682-2
EP300	Lactylation writer / lactyltransferase-related	Included because it represents a canonical or emerging acyltransferase/lactyltransferase-related regulator of lysine lactylation and histone lactylation-dependent transcription.	Canonical or emerging lactylation writer/acyltransferase-related gene. Included to represent enzymatic regulation of lysine lactylation.	Zhang D, Tang Z, Huang H, et al. Metabolic regulation of gene expression by histone lactylation. Nature. 2019;574(7779):575-580.; Hu Y, He Z, Li Z, et al. Lactylation: the novel histone modification influence on gene expression, protein function, and disease. Clinical Epigenetics. 2024.	PMID: 31645732; DOI: 10.1038/s41586-019-1678-1; PMID: 38812044; DOI: 10.1186/s13148-024-01682-2
CREBBP	Lactylation writer / lactyltransferase-related	Included because it represents a canonical or emerging acyltransferase/lactyltransferase-related regulator of lysine lactylation and histone lactylation-dependent transcription.	Canonical or emerging lactylation writer/acyltransferase-related gene. Included to represent enzymatic regulation of lysine lactylation.	Zhang D, Tang Z, Huang H, et al. Metabolic regulation of gene expression by histone lactylation. Nature. 2019;574(7779):575-580.; Hu Y, He Z, Li Z, et al. Lactylation: the novel histone modification influence on gene expression, protein function, and disease. Clinical Epigenetics. 2024.	PMID: 31645732; DOI: 10.1038/s41586-019-1678-1; PMID: 38812044; DOI: 10.1186/s13148-024-01682-2
KAT2A	Lactylation writer / lactyltransferase-related	Included because it represents a canonical or emerging acyltransferase/lactyltransferase-related regulator of lysine lactylation and histone lactylation-dependent transcription.	Canonical or emerging lactylation writer/acyltransferase-related gene. Included to represent enzymatic regulation of lysine lactylation.	Zhang D, Tang Z, Huang H, et al. Metabolic regulation of gene expression by histone lactylation. Nature. 2019;574(7779):575-580.; Hu Y, He Z, Li Z, et al. Lactylation: the novel histone modification influence on gene expression, protein function, and disease. Clinical Epigenetics. 2024.	PMID: 31645732; DOI: 10.1038/s41586-019-1678-1; PMID: 38812044; DOI: 10.1186/s13148-024-01682-2
KAT5	Lactylation writer / lactyltransferase-related	Included because it represents a canonical or emerging acyltransferase/lactyltransferase-related regulator of lysine lactylation and histone lactylation-dependent transcription.	Canonical or emerging lactylation writer/acyltransferase-related gene. Included to represent enzymatic regulation of lysine lactylation.	Zhang D, Tang Z, Huang H, et al. Metabolic regulation of gene expression by histone lactylation. Nature. 2019;574(7779):575-580.; Hu Y, He Z, Li Z, et al. Lactylation: the novel histone modification influence on gene expression, protein function, and disease. Clinical Epigenetics. 2024.	PMID: 31645732; DOI: 10.1038/s41586-019-1678-1; PMID: 38812044; DOI: 10.1186/s13148-024-01682-2
AARS1	Lactylation writer / lactyltransferase-related	Included because it represents a canonical or emerging acyltransferase/lactyltransferase-related regulator of lysine lactylation and histone lactylation-dependent transcription.	Canonical or emerging lactylation writer/acyltransferase-related gene. Included to represent enzymatic regulation of lysine lactylation.	Zhang D, Tang Z, Huang H, et al. Metabolic regulation of gene expression by histone lactylation. Nature. 2019;574(7779):575-580.; Hu Y, He Z, Li Z, et al. Lactylation: the novel histone modification influence on gene expression, protein function, and disease. Clinical Epigenetics. 2024.	PMID: 31645732; DOI: 10.1038/s41586-019-1678-1; PMID: 38812044; DOI: 10.1186/s13148-024-01682-2
SLC16A1	Lactate transport / pH regulation	Included because it is related to monocarboxylate/lactate transport, pH regulation, or metabolic adaptation in lactate-rich microenvironments.	Related to lactate, pyruvate or metabolite transport and cellular pH/metabolic adaptation; supports lactate-rich microenvironment interpretation.	Fisel P, Schaeffeler E, Schwab M. Clinical and functional relevance of the monocarboxylate transporter family in disease pathophysiology and drug therapy. Clinical and Translational Science. 2018;11(4):352-364.; Contreras-Baeza Y, Sandoval PY, Alarcón R, et al. Monocarboxylate transporter 4 (MCT4) is a high-affinity transporter capable of exporting lactate in high-lactate microenvironments. Journ…	PMID: 29660777; DOI: 10.1111/cts.12551; PMID: 31719150; DOI: 10.1074/jbc.RA119.009093
MPC1	Lactate production / glycolytic metabolism	Included because it participates in glycolysis, pyruvate/lactate-related metabolism, redox balance, or metabolic remodeling that can influence lactate accumulation.	Metabolic enzyme or glycolysis-associated gene contributing to glycolytic flux, lactate generation, redox balance or related metabolic remodeling.	Hu Y, He Z, Li Z, et al. Lactylation: the novel histone modification influence on gene expression, protein function, and disease. Clinical Epigenetics. 2024.; KEGG NETWORK N00731: Glycolysis; Kanehisa M, et al. KEGG: biological systems database as a model of the real world. Nucleic Acids Research. 2025;53(D1):D672-D677.	PMID: 38812044; DOI: 10.1186/s13148-024-01682-2; KEGG ID: N00731; PMID: 39417505
LDHA	Lactate production / glycolytic metabolism	Included because it participates in glycolysis, pyruvate/lactate-related metabolism, redox balance, or metabolic remodeling that can influence lactate accumulation.	Key lactate-production enzyme catalyzing pyruvate-to-lactate interconversion and supporting intracellular lactate availability for lactylation.	KEGG NETWORK N00731: Glycolysis; Kanehisa M, et al. KEGG: biological systems database as a model of the real world. Nucleic Acids Research. 2025;53(D1):D672-D677.; NCBI Gene: LDHA lactate dehydrogenase A.	KEGG ID: N00731; PMID: 39417505; NCBI Gene ID: 3939
AARS2	Lactylation writer / lactyltransferase-related	Included because it represents a canonical or emerging acyltransferase/lactyltransferase-related regulator of lysine lactylation and histone lactylation-dependent transcription.	Canonical or emerging lactylation writer/acyltransferase-related gene. Included to represent enzymatic regulation of lysine lactylation.	Zhang D, Tang Z, Huang H, et al. Metabolic regulation of gene expression by histone lactylation. Nature. 2019;574(7779):575-580.; Hu Y, He Z, Li Z, et al. Lactylation: the novel histone modification influence on gene expression, protein function, and disease. Clinical Epigenetics. 2024.	PMID: 31645732; DOI: 10.1038/s41586-019-1678-1; PMID: 38812044; DOI: 10.1186/s13148-024-01682-2
KAT8	Lactylation writer / lactyltransferase-related	Included because it represents a canonical or emerging acyltransferase/lactyltransferase-related regulator of lysine lactylation and histone lactylation-dependent transcription.	Canonical or emerging lactylation writer/acyltransferase-related gene. Included to represent enzymatic regulation of lysine lactylation.	Zhang D, Tang Z, Huang H, et al. Metabolic regulation of gene expression by histone lactylation. Nature. 2019;574(7779):575-580.; Hu Y, He Z, Li Z, et al. Lactylation: the novel histone modification influence on gene expression, protein function, and disease. Clinical Epigenetics. 2024.	PMID: 31645732; DOI: 10.1038/s41586-019-1678-1; PMID: 38812044; DOI: 10.1186/s13148-024-01682-2
PIK3AP1	Immune / inflammatory response	Included as a lactylation-associated candidate related to inflammatory signaling or immune-cell activation in lactate-rich microenvironments.	Immune, myeloid or inflammatory response-related gene; included to represent lactylation-associated immune microenvironment remodeling.	Hu Y, He Z, Li Z, et al. Lactylation: the novel histone modification influence on gene expression, protein function, and disease. Clinical Epigenetics. 2024.	PMID: 38812044; DOI: 10.1186/s13148-024-01682-2
KAT7	Lactylation writer / lactyltransferase-related	Included because it represents a canonical or emerging acyltransferase/lactyltransferase-related regulator of lysine lactylation and histone lactylation-dependent transcription.	Canonical or emerging lactylation writer/acyltransferase-related gene. Included to represent enzymatic regulation of lysine lactylation.	Zhang D, Tang Z, Huang H, et al. Metabolic regulation of gene expression by histone lactylation. Nature. 2019;574(7779):575-580.; Hu Y, He Z, Li Z, et al. Lactylation: the novel histone modification influence on gene expression, protein function, and disease. Clinical Epigenetics. 2024.; Niu Z, et al. HBO1 catalyzes lysine lactylation and mediates histone H3K9la to regulate gene transcription. Na…	PMID: 31645732; DOI: 10.1038/s41586-019-1678-1; PMID: 38812044; DOI: 10.1186/s13148-024-01682-2; PMID: 38670996; DOI: 10.1038/s41467-024-47900-6
NR4A3	Histone/chromatin/transcription regulation	Included because lactylation is primarily interpreted as a lactate-derived histone/epigenetic mark that remodels chromatin and transcription; this gene belongs to chromatin- or transcription-regulatory candidates in the curated set.	Histone, chromatin-associated or transcription-regulatory gene. Included because lactylation is primarily interpreted as a lactate-derived epigenetic/transcriptional remodeling process.	Zhang D, Tang Z, Huang H, et al. Metabolic regulation of gene expression by histone lactylation. Nature. 2019;574(7779):575-580.; Hu Y, He Z, Li Z, et al. Lactylation: the novel histone modification influence on gene expression, protein function, and disease. Clinical Epigenetics. 2024.	PMID: 31645732; DOI: 10.1038/s41586-019-1678-1; PMID: 38812044; DOI: 10.1186/s13148-024-01682-2
PFKFB3	Lactate production / glycolytic metabolism	Included because it participates in glycolysis, pyruvate/lactate-related metabolism, redox balance, or metabolic remodeling that can influence lactate accumulation.	Metabolic enzyme or glycolysis-associated gene contributing to glycolytic flux, lactate generation, redox balance or related metabolic remodeling.	KEGG NETWORK N00731: Glycolysis; Kanehisa M, et al. KEGG: biological systems database as a model of the real world. Nucleic Acids Research. 2025;53(D1):D672-D677.; NCBI Gene: LDHA lactate dehydrogenase A.	KEGG ID: N00731; PMID: 39417505; NCBI Gene ID: 3939
PCSK9	Published lactylation-associated candidate	Included because it was reported in published lactylation-related studies or curated lactylation-associated gene lists.	Gene retained from the originally submitted lactylation-related gene set. It is interpreted as part of a literature-curated lactylation-associated transcriptional signature rather than direct evidence of site-specific lactylation.	Hu Y, He Z, Li Z, et al. Lactylation: the novel histone modification influence on gene expression, protein function, and disease. Clinical Epigenetics. 2024.	PMID: 38812044; DOI: 10.1186/s13148-024-01682-2
SMARCA4	Histone/chromatin/transcription regulation	Included because lactylation is primarily interpreted as a lactate-derived histone/epigenetic mark that remodels chromatin and transcription; this gene belongs to chromatin- or transcription-regulatory candidates in the curated set.	Histone, chromatin-associated or transcription-regulatory gene. Included because lactylation is primarily interpreted as a lactate-derived epigenetic/transcriptional remodeling process.	Zhang D, Tang Z, Huang H, et al. Metabolic regulation of gene expression by histone lactylation. Nature. 2019;574(7779):575-580.; Hu Y, He Z, Li Z, et al. Lactylation: the novel histone modification influence on gene expression, protein function, and disease. Clinical Epigenetics. 2024.	PMID: 31645732; DOI: 10.1038/s41586-019-1678-1; PMID: 38812044; DOI: 10.1186/s13148-024-01682-2
GPC3	Immune / inflammatory response	Included as a lactylation-associated candidate related to inflammatory signaling or immune-cell activation in lactate-rich microenvironments.	Immune, myeloid or inflammatory response-related gene; included to represent lactylation-associated immune microenvironment remodeling.	Hu Y, He Z, Li Z, et al. Lactylation: the novel histone modification influence on gene expression, protein function, and disease. Clinical Epigenetics. 2024.	PMID: 38812044; DOI: 10.1186/s13148-024-01682-2
PKM (PKM2 protein isoform)	Lactate production / glycolytic metabolism	Included because it participates in glycolysis, pyruvate/lactate-related metabolism, redox balance, or metabolic remodeling that can influence lactate accumulation.	Metabolic enzyme or glycolysis-associated gene contributing to glycolytic flux, lactate generation, redox balance or related metabolic remodeling.	KEGG NETWORK N00731: Glycolysis; Kanehisa M, et al. KEGG: biological systems database as a model of the real world. Nucleic Acids Research. 2025;53(D1):D672-D677.; NCBI Gene: LDHA lactate dehydrogenase A.	KEGG ID: N00731; PMID: 39417505; NCBI Gene ID: 3939
SLC2A1	Glucose uptake / glycolytic metabolic input	Included because it is related to glucose uptake or glycolytic input upstream of lactate production.	Glucose transporter-related gene supporting glycolytic substrate uptake and metabolic reprogramming upstream of lactate production.	KEGG NETWORK N00731: Glycolysis; Kanehisa M, et al. KEGG: biological systems database as a model of the real world. Nucleic Acids Research. 2025;53(D1):D672-D677.	KEGG ID: N00731; PMID: 39417505
SLC16A7	Lactate transport / pH regulation	Included because it is related to monocarboxylate/lactate transport, pH regulation, or metabolic adaptation in lactate-rich microenvironments.	Related to lactate, pyruvate or metabolite transport and cellular pH/metabolic adaptation; supports lactate-rich microenvironment interpretation.	Fisel P, Schaeffeler E, Schwab M. Clinical and functional relevance of the monocarboxylate transporter family in disease pathophysiology and drug therapy. Clinical and Translational Science. 2018;11(4):352-364.; Contreras-Baeza Y, Sandoval PY, Alarcón R, et al. Monocarboxylate transporter 4 (MCT4) is a high-affinity transporter capable of exporting lactate in high-lactate microenvironments. Journ…	PMID: 29660777; DOI: 10.1111/cts.12551; PMID: 31719150; DOI: 10.1074/jbc.RA119.009093
SLC4A4	Lactate transport / pH regulation	Included because it is related to monocarboxylate/lactate transport, pH regulation, or metabolic adaptation in lactate-rich microenvironments.	Related to lactate, pyruvate or metabolite transport and cellular pH/metabolic adaptation; supports lactate-rich microenvironment interpretation.	Fisel P, Schaeffeler E, Schwab M. Clinical and functional relevance of the monocarboxylate transporter family in disease pathophysiology and drug therapy. Clinical and Translational Science. 2018;11(4):352-364.; Contreras-Baeza Y, Sandoval PY, Alarcón R, et al. Monocarboxylate transporter 4 (MCT4) is a high-affinity transporter capable of exporting lactate in high-lactate microenvironments. Journ…	PMID: 29660777; DOI: 10.1111/cts.12551; PMID: 31719150; DOI: 10.1074/jbc.RA119.009093
